# Supplementary material for: A highly conserved sRNA downregulates multiple genes, including a σ54 transcriptional activator, in the virulence mode of Bordetella pertussis
Source: bioRxiv. 2024 Nov 19:2024.11.19.624354. Preprint. [Version 1] doi: 10.1101/2024.11.19.624354 (PMC11722255; doi:10.1101/2024.11.19.624354)
Supplement: Supplement 2 [file media-2.xlsx]

## Sheet: Dataset 1
GeneID	baseMean	log2FoldChange	lfcSE	stat	pvalue	padj	Gene name	Link to NCBI Gene db
2667451	10.4382	3.01777	1.08883	2.77157	0.00557875	NA	BP2639	BP2639			Gene ID	Gene ID within B. pertussis Tohama I assembly GCF_000195715.1
2664631	1.68481	2.9415	1.82731	1.60974	0.107455	NA	BP0934	BP0934			baseMean	The average of the normalized count values, dividing by size factors, taken over all samples
2667189	0.958635	2.87871	2.37895	1.21007	0.226251	NA	BP1640	BP1640			log2FC	log2 of Fold Change
2666793	4.15834	1.82043	1.14837	1.58522	0.112915	NA	BP1562	BP1562			lfcSE	The standard error estimate for the log2 fold change estimate
2665469	3.06554	1.81634	1.22008	1.4887	0.136566	NA	BP1340	BP1340			stat	The value of the test statistic for the gene
2666102	10.6743	1.74554	0.574035	3.04082	0.00235932	NA	BP2009	BP2009			pvalue	P-value of the test for the gene
2666764	3.59331	1.70754	1.33327	1.28071	0.200295	NA	BP1704	BP1704			padj	Adjusted P-value for multiple testing for the gene
2666746	34.1545	1.6245	0.451056	3.60155	0.000316322	NA	BP2417	BP2417			Gene name	Name of gene in either GCF_000195715.1 or Biocyc
2666051	66.5905	1.56363	0.493213	3.1703	0.00152279	NA	BP2641	BP2641			Link to NCBI Gene db	Link for the gene in the NCBI database
2666653	6.55731	1.5445	0.774817	1.99337	0.0462209	NA	BP2089	BP2089
2665342	3.59183	1.53524	1.08194	1.41897	0.155907	NA	livH	livH
2665464	14.4158	1.5289	0.657395	2.3257	0.0200345	NA	BP3099	BP3099
2667102	4.10123	1.52807	0.971574	1.57277	0.115772	NA	BP2830	BP2830
2666536	6.69424	1.38848	0.805001	1.72482	0.0845604	NA	acpD'	acpD'
2666116	2.47511	1.38563	1.45399	0.952987	0.340597	NA	BP1991	BP1991
2667106	5.42237	1.37895	0.897136	1.53706	0.124279	NA	BP2834	BP2834
2665989	9.41866	1.37508	0.65446	2.10109	0.0356331	NA	BP2730	BP2730
2666870	2.40511	1.37182	1.24813	1.0991	0.271726	NA	BP2781	BP2781
2667679	1.92066	1.36656	1.40862	0.970145	0.331974	NA	BP1100	BP1100
2664333	3.36624	1.36214	1.08361	1.25703	0.208743	NA	BP0537	BP0537
2666747	72.4464	1.35473	0.306816	4.41545	1.00801e-05	NA	BP2418	BP2418
2665678	1.70838	1.34433	1.99897	0.672508	0.50126	NA	soxD	soxD
2665659	130.517	1.32905	0.229766	5.78437	7.27825e-09	NA	prpB	prpB
2667410	1.07308	1.29016	1.85418	0.695807	0.486549	NA	BP1141	BP1141
2664795	10.8802	1.2747	0.61822	2.06188	0.0392191	NA	BP0619	BP0619
2667403	10.2267	1.20618	0.705441	1.70982	0.0872988	NA	BP2290	BP2290
2664940	6.03881	1.20045	1.03716	1.15744	0.247092	NA	BP3696	BP3696
2667450	83.8492	1.18705	0.479349	2.47637	0.0132725	NA	BP2638	BP2638
2664461	11.279	1.17621	0.572755	2.05361	0.0400138	NA	cysD	cysD
2665975	3.39881	1.15768	0.94957	1.21916	0.222783	NA	radC	radC
2665809	5.54895	1.13187	0.889893	1.27191	0.203405	NA	BP3108	BP3108
2667227	7.71856	1.13114	0.782136	1.44622	0.148116	NA	fmdA	fmdA
2667313	23.5928	1.1294	0.494806	2.2825	0.0224596	NA	BP2695	BP2695
2664770	2.1646	1.11506	1.33003	0.838373	0.401821	NA	BP0586	BP0586
2665027	15.0918	1.11422	0.537922	2.07134	0.0383267	NA	BP3722	BP3722
2666696	62.8412	1.10592	0.369768	2.99084	0.0027821	NA	BP2719	BP2719
2665389	12.8391	1.09862	0.547398	2.00698	0.0447515	NA	BP1171	BP1171
2665096	4.40363	1.08612	0.91862	1.18234	0.237069	NA	flgF	flgF
2664899	70.6158	1.07011	0.275456	3.88487	0.000102386	NA	BP3501	BP3501
2667284	5.20418	1.03516	0.919885	1.12532	0.260454	NA	fabG	fabG
2664306	16.0495	1.01954	0.588598	1.73215	0.083246	NA	BP0125	BP0125
2666473	175.991	1.01776	0.232823	4.37139	1.23458e-05	NA	BP3306	BP3306
2667452	47.6982	1.01094	0.519326	1.94664	0.0515777	NA	BP2640	BP2640
2666254	7.63221	0.990359	0.683883	1.44814	0.147578	NA	BP1673	BP1673
2666670	1.67963	0.981706	1.73238	0.56668	0.570932	NA	BP1936	BP1936
2664067	29.3764	0.971423	0.379416	2.56031	0.0104579	NA	BP0620	BP0620
2667425	286.693	0.970764	0.230118	4.21855	2.45876e-05	NA	BP0122	BP0122
2667016	3.35327	0.970123	0.952279	1.01874	0.308327	NA	BP2976	BP2976
2666905	2.74583	0.967162	1.50143	0.644161	0.519471	NA	BP2736	BP2736
2664763	2.54512	0.965374	1.14126	0.845887	0.397616	NA	maiA	maiA
2667408	3.85664	0.964962	1.07994	0.893534	0.371571	NA	BP1139	BP1139
2667114	3.48076	0.954906	0.968018	0.986455	0.32391	NA	BP1833	BP1833
2665941	452.974	0.949524	0.239829	3.95917	7.5212e-05	0.00397683	BP1446	BP1446
2665341	5.00649	0.94948	1.0686	0.888531	0.374255	NA	livG	livG
2665942	152.942	0.947611	0.309636	3.06041	0.00221037	NA	mmsB	mmsB
2666052	92.2419	0.938254	0.423185	2.21712	0.0266147	NA	BP2642	BP2642
2664359	269.479	0.928406	0.297161	3.12425	0.0017826	NA	BP0120	BP0120
2666963	5.81875	0.926167	0.774417	1.19595	0.231715	NA	BP1783	BP1783
2667021	173.315	0.918156	0.183822	4.99481	5.88924e-07	NA	BP2158	BP2158
2664847	4424.59	0.90133	0.193209	4.66505	3.08538e-06	0.000317023	BP3835	BP3835
2664683	4.56252	0.898556	0.809276	1.11032	0.266861	NA	BP0540	BP0540
2667207	19.3174	0.897685	0.583353	1.53884	0.123844	NA	kpsM	kpsM
2664946	25.3704	0.896152	0.459815	1.94894	0.0513026	NA	BP3706	BP3706
2666472	81.6937	0.895267	0.315482	2.83778	0.0045429	NA	BP3305	BP3305
2664744	3.49425	0.889322	0.918722	0.967999	0.333045	NA	BP0228	BP0228
2665661	64.4043	0.877164	0.276513	3.17223	0.00151273	NA	acnA	acnA
2666774	21.4381	0.876376	0.394937	2.21903	0.0264848	NA	BP3426	BP3426
2665307	10.3307	0.876209	0.667507	1.31266	0.189298	NA	fecR	fecR
2665779	802.182	0.867611	0.156995	5.52635	3.26963e-08	8.06292e-06	BP1489	BP1489
2664780	710.275	0.866106	0.16392	5.28372	1.26584e-07	2.60129e-05	BP0597	BP0597
2667198	40.0999	0.864482	0.354696	2.43725	0.0147996	NA	BP1614	BP1614
2665994	10.2542	0.863877	1.03676	0.833245	0.404706	NA	BP2171	BP2171
2664053	352.125	0.844087	0.248481	3.39699	0.000681326	0.0223911	BP0121	BP0121
2665940	303.186	0.835635	0.242273	3.44914	0.000562372	NA	BP1445	BP1445
2667226	7.31131	0.834758	0.686327	1.21627	0.223883	NA	BP1515	BP1515
2667224	8.00794	0.828828	0.715297	1.15872	0.246571	NA	BP1513	BP1513
2667514	6.5924	0.810749	0.794962	1.01986	0.307795	NA	BP3177	BP3177
2664514	21.6509	0.808405	0.429683	1.8814	0.0599176	NA	BP0642	BP0642
2664158	7.99915	0.807762	0.666156	1.21257	0.225294	NA	BP0649	BP0649
2665886	3.43351	0.804233	1.06692	0.753792	0.450974	NA	BP2944	BP2944
2664152	2.70877	0.799994	1.30319	0.613875	0.539298	NA	BP0331	BP0331
2665463	3.10577	0.788776	1.4047	0.561527	0.574439	NA	BP3098	BP3098
2666353	41.8678	0.787035	0.354919	2.21751	0.0265884	NA	BP2217	BP2217
2664137	2.66902	0.774866	1.38993	0.557487	0.577195	NA	BP0285	BP0285
2665795	1238.09	0.767775	0.134598	5.70421	1.16882e-08	3.60288e-06	trpF	trpF
2665660	48.3974	0.766459	0.357641	2.1431	0.0321054	NA	prpC	prpC
2665690	133.437	0.761404	0.252929	3.01035	0.00260947	NA	BP1174	BP1174
2667740	15.0275	0.760861	0.484958	1.56892	0.116666	NA	BP0673	BP0673
2666961	4.7854	0.760794	0.908345	0.83756	0.402278	NA	BP1781	BP1781
2664783	5.35909	0.758565	0.741144	1.02351	0.306069	NA	BP0600	BP0600
2666813	20.1019	0.753664	0.487145	1.54711	0.121838	NA	BP2865	BP2865
2666771	3.3052	0.74963	1.24996	0.599726	0.548689	NA	BP3429	BP3429
2664498	627.113	0.744095	0.201763	3.68796	0.000226062	0.0103235	BP0442	BP0442
2666475	78.9109	0.73548	0.284579	2.58445	0.00975341	NA	BP3308	BP3308
2664647	29.0795	0.732072	0.389284	1.88056	0.0600316	NA	argH	argH
2666284	13.6247	0.731508	0.529423	1.38171	0.167061	NA	BP2873	BP2873
2666951	25.1336	0.725007	0.434121	1.67006	0.0949079	NA	BP3454	BP3454
2664418	5.85947	0.72009	0.924076	0.779254	0.43583	NA	gltK	gltK
2665963	6.53313	0.719487	0.769466	0.935047	0.349764	NA	BP2268	BP2268
2664560	25.7727	0.717475	0.435218	1.64854	0.0992417	NA	BP0810	BP0810
2664944	76.1257	0.713999	0.333514	2.14084	0.032287	NA	BP3704	BP3704
2665199	529.347	0.710139	0.138096	5.14235	2.71324e-07	4.27474e-05	BP3576	BP3576
2667108	18.0456	0.704421	0.472456	1.49098	0.135967	NA	BP2836	BP2836
2665470	4.83519	0.700539	1.0939	0.640404	0.52191	NA	BP1341	BP1341
2664570	11.6564	0.699588	0.728631	0.96014	0.336985	NA	gltJ	gltJ
2666474	51.748	0.695622	0.297807	2.33582	0.0195007	NA	BP3307	BP3307
2664499	1.5514	0.693465	1.28188	0.540977	0.588523	NA	BP0443	BP0443
2666562	9.6727	0.693191	0.772603	0.897216	0.369604	NA	BP2611	BP2611
2665839	43.787	0.686085	0.43765	1.56766	0.116961	NA	BP1736	BP1736
2665662	46.0339	0.680903	0.29098	2.34004	0.0192818	NA	BP2370	BP2370
2666208	3.9457	0.68074	0.882384	0.771478	0.440423	NA	BP2109	BP2109
2664825	96.1311	0.679801	0.311079	2.1853	0.0288668	NA	BP3476	BP3476
2665727	8.48478	0.678779	0.624492	1.08693	0.277068	NA	BP1990	BP1990
2664061	28.2691	0.678362	0.398021	1.70434	0.0883179	NA	BP0531	BP0531
2665197	391.996	0.677412	0.164172	4.12622	3.68776e-05	0.00228102	BP3574	BP3574
2665192	196.077	0.674575	0.19346	3.48689	0.000488672	NA	BP3569	BP3569
2665600	411.223	0.671822	0.131983	5.09021	3.57676e-07	4.41015e-05	fadD	fadD
2664724	38.6674	0.668486	0.344226	1.942	0.052137	NA	BP0622	BP0622
2665108	25.2292	0.657483	0.452794	1.45206	0.146486	NA	BP3859	BP3859
2666291	4.60965	0.657458	1.05149	0.625262	0.531799	NA	BP3354	BP3354
2666950	32.494	0.654638	0.377427	1.73448	0.0828338	NA	BP3453	BP3453
2666632	15.9973	0.653821	0.6381	1.02464	0.305534	NA	BP1579	BP1579
2664310	224.617	0.651419	0.278201	2.34154	0.0192044	NA	BP0119	BP0119
2664798	18.6667	0.648419	0.455061	1.4249	0.154185	NA	BP0614	BP0614
2666558	22.6135	0.647016	0.409866	1.5786	0.114427	NA	BP1160	BP1160
2666994	8.01818	0.646414	0.743395	0.869543	0.38455	NA	BP2092	BP2092
2665676	8.38866	0.64247	0.599515	1.07165	0.283877	NA	soxG	soxG
2664513	35.0292	0.638381	0.347918	1.83486	0.0665264	NA	BP0641	BP0641
2665889	3.19805	0.634233	1.10976	0.571506	0.567656	NA	BP2947	BP2947
2665334	3.7682	0.629653	1.03621	0.607652	0.543418	NA	BP0729	BP0729
2666567	51.8109	0.628303	0.325895	1.92793	0.0538636	NA	BP2617	BP2617
2666320	11.7995	0.627003	0.592244	1.05869	0.28974	NA	BP2114	BP2114
2665658	413.12	0.62475	0.22546	2.771	0.00558849	0.0894885	mdH	mdH
2665196	579.065	0.62283	0.172512	3.61036	0.00030577	0.0130005	BP3573	BP3573
2666403	49.257	0.620917	0.318266	1.95094	0.0510647	NA	BP1666	BP1666
2666482	7.45634	0.62004	0.708857	0.874705	0.381735	NA	BP1594	BP1594
2665198	786.57	0.619756	0.121135	5.11626	3.11654e-07	4.27474e-05	BP3575	BP3575
2667618	288.066	0.618356	0.164719	3.754	0.000174038	NA	BP2133	BP2133
2667190	2.80046	0.616503	1.14248	0.539616	0.589462	NA	BP1641	BP1641
2666925	182.103	0.609177	0.216342	2.8158	0.00486556	NA	BP2803	BP2803
2666663	17.9082	0.608485	0.467174	1.30248	0.192752	NA	BP1929	BP1929
2665421	182.169	0.607417	0.176411	3.4432	0.000574871	NA	BP1900	BP1900
2667406	56.1074	0.603357	0.292694	2.06139	0.0392656	NA	BP2293	BP2293
2664865	22.2076	0.602721	0.438791	1.37359	0.169568	NA	BP3853	BP3853
2667182	80.4174	0.602091	0.238611	2.52331	0.0116255	NA	BP1646	BP1646
2666058	232.408	0.598094	0.459869	1.30057	0.193404	NA	BP2642A	BP2642A
2667715	26.9577	0.596521	0.420675	1.41801	0.156188	NA	BP0652	BP0652
2666311	11.0229	0.595823	0.684592	0.870333	0.384118	NA	BP3375	BP3375
2667532	5.77376	0.595189	0.746366	0.797448	0.425191	NA	BP3196	BP3196
2665943	122.681	0.594115	0.295749	2.00885	0.0445535	NA	BP1448	BP1448
2666336	8.78174	0.592331	0.700378	0.84573	0.397703	NA	BP1278	BP1278
2664357	3.37872	0.590681	1.0033	0.588737	0.556038	NA	BP0733	BP0733
2666785	63.9569	0.58943	0.282246	2.08835	0.036766	NA	BP1554	BP1554
2666461	4.21176	0.587686	0.982164	0.598358	0.549601	NA	BP3392	BP3392
2664039	24.5295	0.587154	0.429833	1.366	0.171938	NA	hyuA	hyuA
2665673	30.9916	0.586016	0.350199	1.67338	0.0942528	NA	BP2512	BP2512
2664746	9.42557	0.583825	0.669989	0.871396	0.383538	NA	pcaC	pcaC
2664253	77.4498	0.582437	0.248349	2.34523	0.0190152	NA	BP0519	BP0519
2663963	51.5844	0.58195	0.277185	2.0995	0.0357728	NA	BP0299	BP0299
2665777	1612.36	0.581661	0.129023	4.50818	6.53846e-06	0.000537461	smoM	smoM
3131303	50781.7	0.581231	0.204972	2.83565	0.0045732	0.0806869	BPt49	BPt49
2667707	236.871	0.579231	0.271176	2.136	0.0326798	NA	BP0136	BP0136
2665236	659.815	0.578924	0.147831	3.91611	8.99884e-05	0.00443823	BP3577	BP3577
2667617	317.355	0.578096	0.192442	3.00401	0.0026645	0.0608393	BP2132	BP2132
2666225	37.073	0.577947	0.370314	1.5607	0.118595	NA	BP1188A	BP1188A
2666590	140.242	0.576833	0.213206	2.70552	0.00681971	NA	BP2064	BP2064
2665210	2.78432	0.576433	0.977868	0.589479	0.55554	NA	BP1337	BP1337
2667738	18.1775	0.575617	0.443262	1.29859	0.194084	NA	BP0671	BP0671
2665899	23.2016	0.574299	0.533276	1.07693	0.281513	NA	pagP	pagP
2667663	40.6184	0.57323	0.378286	1.51534	0.129687	NA	BP3244	BP3244
2664829	275.32	0.57195	0.324497	1.76258	0.0779717	NA	BP3481	BP3481
2664776	14.7819	0.569054	0.494954	1.14971	0.250262	NA	BP0593	BP0593
2666309	3.26527	0.568529	1.05692	0.537914	0.590637	NA	BP3373	BP3373
2667402	7.67764	0.566094	0.67214	0.842226	0.399661	NA	BP2289	BP2289
2664200	16.1224	0.56429	0.521385	1.08229	0.279124	NA	BP0053	BP0053
2665435	25.258	0.562193	0.407975	1.37801	0.1682	NA	BP2353	BP2353
2664896	90.2005	0.552946	0.249446	2.21669	0.0266441	NA	BP3498	BP3498
2664042	4.85376	0.552831	1.02924	0.537123	0.591183	NA	BP0146	BP0146
2666084	39.2564	0.550803	0.374231	1.47182	0.141068	NA	BP1307	BP1307
2664402	9.24469	0.549663	0.644081	0.853407	0.393434	NA	BP0639	BP0639
2666094	13.3088	0.544125	0.513983	1.05864	0.289762	NA	BP2001	BP2001
2665749	31.5681	0.540436	0.350253	1.54299	0.122834	NA	bcr	bcr
2666162	3.11896	0.540394	0.959598	0.563146	0.573335	NA	BP2902	BP2902
2667246	51.4205	0.539789	0.297462	1.81465	0.0695784	NA	BP1793	BP1793
2665298	31.4317	0.539269	0.367452	1.46759	0.142215	NA	BP1239	BP1239
2666207	39.0589	0.538119	0.338881	1.58793	0.112303	NA	BP2108	BP2108
3131299	194468	0.533547	0.21402	2.49297	0.0126678	0.142986	BPt20	BPt20
2666589	88.7446	0.53156	0.242257	2.1942	0.0282211	NA	BP2063	BP2063
2664640	7.6777	0.529708	0.769439	0.688434	0.49118	NA	cheB	cheB
2665657	326.158	0.527083	0.149095	3.53521	0.000407456	0.0156998	BP2364	BP2364
2664141	12.1959	0.524125	0.581985	0.900582	0.367811	NA	BP0254	BP0254
2666155	25.1156	0.522426	0.458706	1.13891	0.254739	NA	BP2299	BP2299
2666593	585.155	0.521879	0.119631	4.36242	1.28634e-05	0.000991284	BP2068	BP2068
2665512	21.0902	0.520283	0.427457	1.21716	0.223544	NA	BP2597	BP2597
2667690	10.9592	0.519454	0.643024	0.807829	0.419189	NA	BP0884	BP0884
2663986	30.1908	0.518139	0.343073	1.51029	0.130969	NA	BP0636	BP0636
2666990	61.4282	0.5176	0.383555	1.34948	0.177183	NA	BP2967	BP2967
2666985	20.7036	0.516793	0.559698	0.923342	0.355829	NA	BP2148	BP2148
2665527	59.2471	0.516096	0.298357	1.72979	0.0836671	NA	BP2663	BP2663
2666758	70.2629	0.514188	0.260997	1.9701	0.0488273	NA	BP1698	BP1698
2667418	3.55042	0.51208	0.8819	0.580656	0.561473	NA	BP1224	BP1224
2664295	84.3061	0.511944	0.393095	1.30234	0.192799	NA	BP0440	BP0440
2664779	229.439	0.51113	0.223041	2.29164	0.0219263	NA	BP0596	BP0596
2664090	25.5914	0.51064	0.426912	1.19613	0.231648	NA	BP0126	BP0126
2666962	4.74112	0.508361	0.96032	0.529366	0.596551	NA	BP1782	BP1782
3131281	158017	0.507051	0.234453	2.1627	0.0305642	0.220384	BPt19	BPt19
2664159	114.334	0.505641	0.227469	2.2229	0.0262224	NA	BP0973	BP0973
2665760	32.7045	0.502742	0.377565	1.33154	0.183013	NA	BP1503	BP1503
2664885	141.494	0.499512	0.219955	2.27098	0.0231482	NA	cutA	cutA
2665567	11.9187	0.496709	0.637793	0.778793	0.436102	NA	BP3161	BP3161
2664826	94.2824	0.496225	0.320504	1.54827	0.121558	NA	BP3477	BP3477
2665531	1576.27	0.495814	0.187351	2.64644	0.00813431	0.109007	fhaS	fhaS
2666205	36.202	0.495799	0.341936	1.44998	0.147065	NA	BP2106	BP2106
2664549	8.22559	0.494728	0.714746	0.692174	0.488828	NA	BP0926	BP0926
2666178	67.6155	0.494641	0.293521	1.6852	0.0919503	NA	BP2918	BP2918
2665778	280.883	0.494304	0.200205	2.469	0.0135493	NA	BP1488	BP1488
2666451	13.3788	0.493029	0.506956	0.972528	0.330788	NA	BP3382	BP3382
2664114	4.31552	0.491173	0.982566	0.499888	0.617154	NA	BP0282	BP0282
2667498	54.8882	0.489782	0.245357	1.9962	0.0459119	NA	BP3225	BP3225
2665201	6.66083	0.48771	0.81227	0.600429	0.548221	NA	glgX	glgX
2666568	29.5753	0.485228	0.417593	1.16196	0.24525	NA	BP2618	BP2618
2665898	7.77744	0.483439	0.690985	0.699637	0.484154	NA	BP3005	BP3005
2666135	5.77955	0.481105	0.796065	0.604354	0.545608	NA	BP2274	BP2274
2665074	109.01	0.480838	0.243391	1.97558	0.0482024	NA	BP3802	BP3802
2664102	29.1786	0.479751	0.482324	0.994666	0.319899	NA	BP0261	BP0261
2665566	24.1282	0.478996	0.401518	1.19296	0.232883	NA	BP3160	BP3160
2667424	63.683	0.477773	0.253685	1.88333	0.0596556	NA	BP0742	BP0742
2665513	12.8313	0.476983	0.635423	0.750654	0.452861	NA	BP2598	BP2598
2667484	6.59142	0.476376	0.715899	0.665424	0.505779	NA	BP3272	BP3272
2666126	50.6673	0.476207	0.289479	1.64505	0.0999598	NA	wcbA	wcbA
2666234	19.9455	0.475194	0.443023	1.07262	0.283443	NA	BP1823	BP1823
2664711	20.8431	0.475041	0.486341	0.976765	0.328686	NA	BP0523	BP0523
3131292	79031.7	0.473405	0.380873	1.24295	0.213888	0.574227	BPt40	BPt40
3131278	79030	0.473239	0.380935	1.24231	0.214123	0.574227	BPt32	BPt32
3131335	79175.7	0.473053	0.380858	1.24207	0.21421	0.574227	BPt26	BPt26
2665813	10.8531	0.471074	0.652212	0.722271	0.470128	NA	BP3112	BP3112
2666561	32.0066	0.470256	0.384002	1.22462	0.220719	NA	BP2615	BP2615
2666426	28.3225	0.469864	0.600957	0.78186	0.434297	NA	BP2020	BP2020
2664796	111.117	0.469064	0.21071	2.22611	0.0260065	NA	BP0612	BP0612
2667113	29.301	0.468157	0.394755	1.18594	0.235645	NA	BP1832	BP1832
2666392	10.6913	0.467634	0.608004	0.769131	0.441816	NA	wcbQ	wcbQ
2666427	3549.86	0.465921	0.173214	2.68985	0.00714838	0.09878	acnB	acnB
2665768	31.0122	0.465287	0.417451	1.11459	0.265026	NA	BP2038	BP2038
2666398	9.08465	0.465215	0.624746	0.744647	0.456485	NA	sphB2	sphB2
2664429	21.4023	0.464108	0.467492	0.992762	0.320826	NA	BP0770	BP0770
2666528	45.6891	0.464002	0.341822	1.35744	0.174642	NA	BP2496	BP2496
2667228	40.6578	0.463648	0.324501	1.4288	0.153062	NA	BP1517	BP1517
2664596	46.1385	0.462875	0.275648	1.67922	0.0931083	NA	BP0199	BP0199
2667611	8.51189	0.461582	0.628572	0.734334	0.462745	NA	BP2608	BP2608
2664519	19.1128	0.460666	0.443733	1.03816	0.299195	NA	BP0127	BP0127
2665503	6.19019	0.460365	0.719342	0.63998	0.522186	NA	fliI	fliI
2666075	40.8816	0.460022	0.295141	1.55865	0.119079	NA	BP2855	BP2855
2665596	90.2933	0.459455	0.284675	1.61397	0.106535	NA	fim3	fim3
2664350	11.0415	0.457904	0.605283	0.756512	0.449342	NA	BP0644	BP0644
2665193	388.423	0.455063	0.182846	2.48877	0.0128184	0.142986	BP3570	BP3570
2663981	152.018	0.454019	0.229252	1.98044	0.0476544	NA	BP0395	BP0395
2666851	50.8814	0.452024	0.276449	1.63511	0.102026	NA	BP2779	BP2779
2665712	36.9076	0.450372	0.327399	1.37561	0.168943	NA	BP1954	BP1954
2666448	42.1732	0.448196	0.819353	0.547013	0.58437	NA	BP3378	BP3378
2665161	47.5878	0.447857	0.286425	1.56361	0.117909	NA	BP3542	BP3542
2664277	15.8024	0.446161	0.524574	0.850521	0.395036	NA	BP0867	BP0867
2664138	81.0566	0.441668	0.249203	1.77232	0.0763418	NA	BP0286	BP0286
2667288	59.0948	0.437535	0.305072	1.4342	0.151515	NA	BP2558	BP2558
2665858	16506.7	0.437202	0.123376	3.54366	0.00039461	0.0156998	BP2982	BP2982
2664973	44.8331	0.435708	0.323853	1.34539	0.1785	NA	BP3666	BP3666
2665362	42.7226	0.434546	0.354281	1.22656	0.219989	NA	tauD	tauD
2665308	15.7012	0.433905	0.508693	0.85298	0.39367	NA	bfrH	bfrH
2666871	48.5985	0.433704	0.482525	0.898821	0.368748	NA	BP2782	BP2782
2666136	1.29704	0.433478	1.75792	0.246586	0.805229	NA	BP2275	BP2275
2665544	323.196	0.432011	0.18037	2.39514	0.0166139	0.163879	paaE'	paaE'
2665410	2095.92	0.429964	0.173689	2.47549	0.0133055	0.144895	ptlB	ptlB
2664488	121.464	0.429744	0.248005	1.7328	0.0831311	NA	BP0465	BP0465
2666974	40.8976	0.429487	0.383109	1.12106	0.262263	NA	BP2847	BP2847
2666956	16.322	0.429436	0.496037	0.865735	0.386635	NA	BP1779	BP1779
2664755	29.6013	0.429189	0.47939	0.895282	0.370636	NA	BP0224	BP0224
2667175	42.0072	0.427715	0.404182	1.05822	0.289953	NA	BP2651	BP2651
2666383	113.978	0.424171	0.215942	1.96428	0.0494979	NA	fahA	fahA
2667095	32.4538	0.424158	0.408897	1.03732	0.299585	NA	BP2822	BP2822
2664473	20.811	0.422434	0.446291	0.946543	0.343872	NA	alkB	alkB
2666675	10.1354	0.42219	0.566157	0.745712	0.455841	NA	BP1941	BP1941
2664774	57.7793	0.420662	0.268509	1.56666	0.117195	NA	BP0592	BP0592
2666471	136.305	0.420168	0.194782	2.15711	0.0309967	NA	BP3411	BP3411
2667741	25.5278	0.419371	0.454694	0.922314	0.356365	NA	BP0674	BP0674
2667739	21.3399	0.418443	0.436382	0.95889	0.337614	NA	BP0672	BP0672
2665296	90.2466	0.417298	0.242534	1.72057	0.0853282	NA	BP1233	BP1233
2667711	81.498	0.416493	0.223162	1.86633	0.0619952	NA	mtgA	mtgA
2665195	486.098	0.415287	0.134375	3.0905	0.00199819	0.0473802	BP3572	BP3572
2664611	21.8566	0.413235	0.414026	0.99809	0.318236	NA	BP0920	BP0920
2667737	27.97	0.413147	0.414206	0.997443	0.31855	NA	BP0670	BP0670
2664364	20.6085	0.413111	0.430524	0.959555	0.337279	NA	BP0236	BP0236
2663958	90.4244	0.413094	0.224122	1.84317	0.0653045	NA	BP0438	BP0438
2665853	63.2893	0.411499	0.370709	1.11003	0.266984	NA	pntAB	pntAB
2666163	198.26	0.411262	0.244071	1.68501	0.0919871	NA	glcF	glcF
2665434	192.641	0.410488	0.208507	1.9687	0.0489871	NA	BP2352	BP2352
2664130	417.671	0.410019	0.254218	1.61286	0.106775	0.427445	BP0129	BP0129
2665633	5701.67	0.408966	0.1993	2.05201	0.0401685	0.256621	rrmJ	rrmJ
2664961	172.007	0.408107	0.201193	2.02843	0.042516	NA	BP3659	BP3659
2667464	83.3897	0.407663	0.266528	1.52953	0.126133	NA	BP2950	BP2950
2666283	4.72847	0.40712	0.99387	0.409631	0.682077	NA	BP2872	BP2872
2664911	222.613	0.40483	0.217955	1.85741	0.0632534	NA	BP3514	BP3514
2665516	31.1618	0.402639	0.355031	1.13409	0.256755	NA	fabG	fabG
2665208	3.24392	0.401886	1.6331	0.246088	0.805614	NA	BP1335	BP1335
2665663	162.518	0.401192	0.184362	2.17611	0.0295471	NA	prpD	prpD
2664813	25.3854	0.400585	0.390215	1.02658	0.304621	NA	BP3463	BP3463
2665436	22.7904	0.39975	0.442736	0.902907	0.366575	NA	BP2354	BP2354
2667186	3.30062	0.398371	1.13892	0.349781	0.726503	NA	BP1638	BP1638
2666757	1.53463	0.397828	2.28228	0.174311	0.861621	NA	BP1697	BP1697
2666095	1.50207	0.397593	1.86432	0.213265	0.831121	NA	BP2002	BP2002
2666476	182.531	0.397171	0.178064	2.2305	0.0257144	NA	BP3309	BP3309
2665539	209.731	0.397155	0.285684	1.39019	0.164471	NA	paaK	paaK
2665121	714.594	0.394576	0.216702	1.82083	0.0686334	0.345408	BP0627	BP0627
2666852	31.2384	0.393781	0.347645	1.13271	0.257336	NA	BP2780	BP2780
2667582	222.686	0.39278	0.151889	2.58597	0.00971066	NA	BP0960	BP0960
2667443	9.86544	0.392094	0.667295	0.587587	0.55681	NA	BP1892	BP1892
2664225	11.8232	0.391611	0.549355	0.712857	0.475934	NA	BP0503	BP0503
2665095	10.4775	0.391569	0.660732	0.592629	0.553429	NA	flgE	flgE
2664339	2.76525	0.391499	1.21128	0.323212	0.746535	NA	BP0544	BP0544
2664540	9.52973	0.390866	0.670369	0.583062	0.559852	NA	motA	motA
2664044	54.9514	0.389773	0.618801	0.629884	0.528771	NA	BP0268	BP0268
2664866	8.32528	0.389647	0.677119	0.575448	0.564988	NA	BP3854	BP3854
2666074	12.4855	0.388764	0.527637	0.736801	0.461243	NA	BP2854	BP2854
2666228	9.20005	0.388696	0.597818	0.650191	0.515569	NA	BP2528A	BP2528A
2664338	19.922	0.38842	0.458647	0.846881	0.397061	NA	BP0543	BP0543
2664532	5.38997	0.388053	1.06544	0.364218	0.715695	NA	BP0616	BP0616
2664773	15.0686	0.387448	0.47398	0.817437	0.413679	NA	BP0591	BP0591
2665018	3.71085	0.386853	1.08259	0.35734	0.720837	NA	BP3713	BP3713
2666093	10.7265	0.385991	0.589606	0.654659	0.512687	NA	BP2000	BP2000
2664557	122.861	0.385713	0.231849	1.66364	0.0961853	NA	BP1006	BP1006
2664434	12.9056	0.384872	0.580943	0.662495	0.507654	NA	gltJ	gltJ
2665576	4.36188	0.384222	0.916514	0.419221	0.675055	NA	BP1743	BP1743
2666999	13.1388	0.383833	0.49636	0.773296	0.439347	NA	BP2097	BP2097
2664735	30.0067	0.383548	0.348117	1.10178	0.270559	NA	BP0210	BP0210
2664588	2.87313	0.383454	1.37513	0.27885	0.78036	NA	BP0932	BP0932
2665944	165.149	0.383088	0.194343	1.9712	0.0487016	NA	BP1449	BP1449
2666405	7.36507	0.382397	0.688179	0.555665	0.57844	NA	BP1668	BP1668
2664664	20.9462	0.382359	0.453065	0.843939	0.398704	NA	gltK	gltK
2664388	13.3164	0.382022	0.56456	0.676672	0.498614	NA	BP0194	BP0194
2666130	13.5844	0.381282	0.53483	0.712904	0.475905	NA	BP1635	BP1635
2664272	7.13777	0.38099	0.735512	0.517993	0.604463	NA	BP0401	BP0401
2665128	2.41234	0.380308	1.08284	0.351214	0.725428	NA	BP1287	BP1287
2665097	2.70997	0.38017	1.29278	0.294071	0.768703	NA	flgG	flgG
2665864	2.86241	0.380027	1.03034	0.368836	0.71225	NA	BP2427A	BP2427A
2667743	3.05112	0.380008	1.02697	0.370027	0.711363	NA	BP0676	BP0676
2665713	2.59362	0.379869	1.22945	0.308974	0.757341	NA	maiA	maiA
2667163	32.8256	0.379489	0.351654	1.07916	0.280518	NA	BP2657	BP2657
2665165	7.90678	0.379408	0.781968	0.485196	0.627537	NA	BP3546	BP3546
2664772	57.2452	0.378711	0.259947	1.45688	0.145151	NA	BP0590	BP0590
2666986	122.491	0.378647	0.212031	1.78581	0.0741301	NA	BP2149	BP2149
2667244	6.77067	0.377876	0.701923	0.538345	0.590339	NA	pcaJ	pcaJ
2666744	6.72986	0.377562	0.738491	0.511261	0.609168	NA	BP2415	BP2415
2666101	16.3996	0.377218	0.495294	0.761605	0.446296	NA	BP2008	BP2008
2665077	4.13581	0.377181	1.11633	0.337876	0.735457	NA	BP3805	BP3805
2665545	120.502	0.377172	0.266673	1.41436	0.157256	NA	paaD	paaD
2665311	4.96882	0.375814	0.783732	0.479518	0.63157	NA	BP1268	BP1268
2664550	26.2219	0.375322	0.441634	0.849849	0.395409	NA	BP0927	BP0927
2664976	6.79926	0.375042	0.677399	0.55365	0.579819	NA	BP3669	BP3669
2667335	7.48696	0.374108	0.668225	0.559854	0.575579	NA	BP2492	BP2492
2666055	208.783	0.373476	0.452881	0.824667	0.409561	NA	BP2644	BP2644
2666402	15.7258	0.373347	0.549329	0.679642	0.496731	NA	tfdA	tfdA
2667432	5.98569	0.37316	0.718574	0.519306	0.603547	NA	BP3260	BP3260
2666680	3.54712	0.37283	0.905789	0.411608	0.680627	NA	kdpC	kdpC
2667287	15.0898	0.372624	0.507325	0.734488	0.462651	NA	BP2557	BP2557
3131318	272468	0.372132	0.222437	1.67298	0.0943322	0.399702	BPt18	BPt18
2666668	1.82451	0.371716	1.33164	0.279141	0.780137	NA	BP1934	BP1934
2666206	12.4418	0.371607	0.591536	0.628206	0.529869	NA	BP2107	BP2107
2664891	195.4	0.37121	0.167114	2.2213	0.0263307	NA	brkB	brkB
2666489	66.6084	0.370493	0.287383	1.2892	0.19733	NA	BP1601	BP1601
2666831	2.31411	0.370023	1.06084	0.348801	0.727239	NA	BP1544	BP1544
2666239	7.80905	0.3691	0.61447	0.60068	0.548053	NA	BP2525	BP2525
3131334	119580	0.367747	0.204906	1.79471	0.0727005	0.35713	BPt07	BPt07
2667170	37.3063	0.367624	0.378628	0.970937	0.331579	NA	BP2646	BP2646
2666434	6.0957	0.367525	0.948978	0.387285	0.698545	NA	BP2028	BP2028
2665332	374.159	0.366919	0.240632	1.52481	0.127306	0.466679	BP1229	BP1229
2666432	72.4209	0.36687	0.284413	1.28992	0.197077	NA	BP2026	BP2026
2666666	11.2652	0.366826	0.633615	0.57894	0.562629	NA	BP1932	BP1932
2667755	6.34995	0.366462	0.708453	0.51727	0.604968	NA	BP0688	BP0688
2665110	41.6454	0.366077	0.323607	1.13124	0.257955	NA	BP3861	BP3861
2665534	35.9212	0.365515	0.348663	1.04833	0.294485	NA	BP2690	BP2690
2666059	164.246	0.365332	0.31014	1.17796	0.238814	NA	glpR	glpR
2664165	3.13811	0.365097	1.21811	0.299725	0.764387	NA	BP0137	BP0137
2667278	41.4779	0.364062	0.311432	1.16899	0.242407	NA	BP0077	BP0077
2667225	2.49348	0.363914	1.24146	0.293134	0.76942	NA	BP1514	BP1514
2666619	37.436	0.363273	0.366876	0.99018	0.322086	NA	BP1589	BP1589
2664930	70.5889	0.363041	0.271963	1.33489	0.181912	NA	dgkA	dgkA
3131322	69589.4	0.361631	0.173593	2.08321	0.0372324	0.252239	BPt30	BPt30
2666310	1.26312	0.361298	2.32754	0.155228	0.876642	NA	BP3374	BP3374
2667643	50.122	0.360762	0.278131	1.2971	0.194598	NA	BP1867	BP1867
2666937	323.095	0.360206	0.184324	1.9542	0.0506772	0.292018	BP3440	BP3440
2666073	20.6715	0.359754	0.414523	0.867874	0.385463	NA	BP2853	BP2853
2667205	218.576	0.359557	0.274487	1.30993	0.190221	NA	BP1619	BP1619
2667665	220.608	0.359333	0.166657	2.15612	0.0310743	NA	BP3246	BP3246
2665999	328.682	0.358009	0.173229	2.06668	0.0387646	0.256182	BP2176	BP2176
2665644	2.3147	0.357331	1.64206	0.217611	0.827732	NA	BP1165A	BP1165A
2666021	2.06604	0.356506	1.65157	0.215859	0.829098	NA	BP2577	BP2577
2665375	116.651	0.355388	0.217227	1.63603	0.101834	NA	BP1303	BP1303
2664057	1.31139	0.353975	1.98978	0.177897	0.858804	NA	BP0044	BP0044
2666226	4.89823	0.353705	0.945117	0.374244	0.708223	NA	BP2527	BP2527
2667197	25.3953	0.3531	0.397314	0.888718	0.374155	NA	aceA	aceA
2667530	2.37635	0.352995	1.2611	0.279911	0.779546	NA	BP3194	BP3194
2666830	74.8901	0.351971	0.22842	1.54089	0.123343	NA	BP1543	BP1543
2664212	40.4003	0.349902	0.366585	0.954491	0.339835	NA	vir-18	vir-18
2665163	12.996	0.347387	0.501968	0.69205	0.488906	NA	BP3544	BP3544
2665100	57.6047	0.342938	0.322486	1.06342	0.287591	NA	BP1312	BP1312
2665927	160.555	0.342199	0.189319	1.80753	0.07068	NA	BP3070	BP3070
2665542	262.236	0.34106	0.250139	1.36349	0.17273	NA	BP2678	BP2678
2665447	22.1558	0.340447	0.437456	0.778242	0.436427	NA	lrp	lrp
2665716	24.1208	0.339732	0.445252	0.76301	0.445457	NA	BP1979	BP1979
2667187	1.13995	0.339521	1.88763	0.179866	0.857258	NA	BP1639	BP1639
2664387	23.2401	0.338844	0.418342	0.809969	0.417958	NA	sodA	sodA
2666429	91.0696	0.338614	0.227234	1.49016	0.136183	NA	BP2023	BP2023
2665672	20.4484	0.336406	0.431591	0.779454	0.435712	NA	BP2511	BP2511
2665453	556.784	0.335537	0.153611	2.18433	0.0289379	0.215245	BP3045	BP3045
2667622	48.6453	0.335301	0.3404	0.985018	0.324615	NA	BP2117	BP2117
2665357	265.404	0.334703	0.155714	2.14947	0.031597	NA	BP1296	BP1296
2665932	120.99	0.333848	0.208052	1.60463	0.108574	NA	BP1437	BP1437
2665462	52.0708	0.333562	0.332689	1.00262	0.316042	NA	BP3097	BP3097
2664002	1067.65	0.332889	0.155663	2.13852	0.0324748	0.230123	gcvP	gcvP
2667345	407.954	0.332595	0.158694	2.09583	0.036097	0.250042	BP3232	BP3232
2664412	70.3049	0.332392	0.261414	1.27151	0.203546	NA	fusA'	fusA'
2666555	11.2275	0.331364	0.545455	0.6075	0.543519	NA	kdpA	kdpA
2665641	46.6863	0.331073	0.28355	1.1676	0.242967	NA	hmsH	hmsH
2667664	78.97	0.330993	0.287255	1.15226	0.249214	NA	BP3245	BP3245
2665979	45.6854	0.330147	0.340334	0.970067	0.332013	NA	BP0070	BP0070
2665841	52.2589	0.33002	0.454771	0.725684	0.468032	NA	BP1738	BP1738
2667447	89.1089	0.326528	0.257796	1.26661	0.205294	NA	BP1896	BP1896
2666834	1507.66	0.32628	0.158362	2.06034	0.0393658	0.256621	BP1546	BP1546
2667176	167.521	0.326106	0.21907	1.48859	0.136594	NA	BP2652	BP2652
2664422	23.6623	0.325523	0.460328	0.707156	0.47947	NA	BP0902	BP0902
3131327	109964	0.325253	0.263386	1.23489	0.216871	0.57465	BPt37	BPt37
2665602	460.826	0.323876	0.125478	2.58113	0.00984781	0.121752	BP2813	BP2813
2664926	83.1309	0.323263	0.286068	1.13002	0.258466	NA	BP3702	BP3702
2665282	8.29644	0.323128	0.654435	0.49375	0.621482	NA	fliF	fliF
2664362	214.727	0.322756	0.185597	1.73902	0.0820315	NA	cysG	cysG
2667066	240.413	0.32266	0.147016	2.19474	0.0281826	NA	BP0713	BP0713
2665554	138.54	0.321697	0.226347	1.42125	0.155243	NA	BP2692	BP2692
2664197	19.7664	0.320874	0.414344	0.774414	0.438686	NA	BP0030	BP0030
2665103	121.956	0.3192	0.198858	1.60517	0.108457	NA	BP1315	BP1315
2666009	48.8917	0.317742	0.280008	1.13476	0.256475	NA	BP1158	BP1158
2665114	265.434	0.317511	0.170932	1.85753	0.0632354	NA	BP3865	BP3865
2665581	122.598	0.317451	0.204263	1.55413	0.120154	NA	BP1744	BP1744
3131300	54157.7	0.317374	0.236344	1.34284	0.179322	0.534068	BPt08	BPt08
2664462	12.5738	0.316398	0.616409	0.513292	0.607747	NA	cysN	cysN
2666638	56.2942	0.314023	0.454813	0.690445	0.489914	NA	bfrI	bfrI
2665836	147.315	0.313695	0.182214	1.72157	0.0851469	NA	tesA	tesA
2667559	38.4828	0.312538	0.319457	0.978341	0.327906	NA	BP0207	BP0207
2664483	160.468	0.312183	0.192407	1.62251	0.104694	NA	brg1	brg1
2664254	47.233	0.31211	0.334404	0.933331	0.350649	NA	BP0900	BP0900
2664066	32.4538	0.311239	0.307218	1.01309	0.311019	NA	BP0860	BP0860
2666862	47.2754	0.311224	0.298922	1.04115	0.297804	NA	pdxA	pdxA
2666809	8.86724	0.311025	0.610259	0.509661	0.610289	NA	BP2861	BP2861
3131290	37980.7	0.309415	0.260458	1.18797	0.234847	0.596552	BPt44	BPt44
2665547	35.5913	0.308826	0.461987	0.668473	0.503832	NA	paaB	paaB
2666419	276.064	0.307737	0.15525	1.98221	0.0474558	NA	pykA	pykA
2666275	47.2097	0.307498	0.309638	0.993088	0.320667	NA	BP2879	BP2879
2664419	11.447	0.307404	0.573388	0.536118	0.591877	NA	gltL	gltL
2666183	21.0821	0.307326	0.40441	0.759937	0.447292	NA	ureE	ureE
2665535	332.58	0.305713	0.162778	1.87811	0.0603668	0.321366	BP2671	BP2671
2665439	1650.58	0.305673	0.134764	2.26821	0.0233161	0.18668	gltA	gltA
2667167	247.828	0.305507	0.190108	1.60702	0.10805	NA	BP2584A	BP2584A
2666437	34.8171	0.305313	0.347374	0.878917	0.379447	NA	BP2030	BP2030
2665837	285.358	0.304726	0.179726	1.6955	0.0899798	NA	BP1734	BP1734
2665761	54.5801	0.304365	0.384547	0.791489	0.428659	NA	osmC	osmC
3131288	670474	0.302746	1.13157	0.267546	NA	NA	BPt45	BPt45
2667448	36.2173	0.302383	0.9091	0.332618	0.739422	NA	BP1897	BP1897
2664356	271.984	0.301601	0.151073	1.99639	0.0458918	NA	BP0177	BP0177
2665746	11.9961	0.301503	0.604577	0.498702	0.617989	NA	alcD	alcD
3131324	189772	0.300229	0.193527	1.55136	0.120816	0.459256	BPt03	BPt03
2664975	63.102	0.299819	0.272497	1.10027	0.271216	NA	BP3668	BP3668
2665541	184.688	0.299747	0.263617	1.13705	0.255516	NA	paaG	paaG
2665291	12.5542	0.299609	0.493802	0.60674	0.544023	NA	flgD	flgD
2667387	185.634	0.29956	0.156224	1.9175	0.055174	NA	BP3303	BP3303
2666150	9.88306	0.298778	0.679342	0.439805	0.660079	NA	BP2294	BP2294
2666487	273.807	0.297449	0.214214	1.38856	0.164967	NA	BP1599	BP1599
2667417	96.6356	0.296782	0.222603	1.33324	0.182454	NA	BP1223	BP1223
2664460	80.4007	0.296606	0.258983	1.14527	0.252096	NA	BP0546	BP0546
2666396	90.7541	0.295844	0.274531	1.07763	0.281197	NA	BP1658	BP1658
2663968	58.823	0.295327	0.323356	0.913319	0.361075	NA	BP0915	BP0915
2664761	11.7219	0.294813	0.638487	0.461736	0.64427	NA	BP0578	BP0578
2666247	43.537	0.29407	0.298493	0.985184	0.324534	NA	BP1163	BP1163
2666428	186.148	0.293769	0.173016	1.69793	0.0895205	NA	BP2022	BP2022
2667518	40.7439	0.29277	0.361907	0.808966	0.418535	NA	BP3181	BP3181
2664730	113.115	0.292325	0.202084	1.44655	0.148024	NA	BP0212	BP0212
2666129	10.9571	0.291597	0.526111	0.55425	0.579407	NA	BP1634	BP1634
2667358	205.324	0.289556	0.173894	1.66513	0.0958862	NA	BP3138	BP3138
2666629	2734.54	0.289485	0.168624	1.71674	0.086026	0.378964	spoT	spoT
2664815	93.3057	0.288736	0.288123	1.00213	0.316281	NA	BP3465	BP3465
2665789	26.6937	0.288504	0.40791	0.707274	0.479396	NA	BP1458	BP1458
2665972	60.1021	0.28827	0.352821	0.817043	0.413904	NA	fdx	fdx
2665203	16.2866	0.288039	0.465226	0.619137	0.535826	NA	BP1329	BP1329
2667742	57.3868	0.287653	0.280119	1.02689	0.30447	NA	BP0675	BP0675
2667380	125.11	0.287492	0.249691	1.15139	0.249572	NA	BP3296	BP3296
2666543	277.561	0.287077	0.144172	1.99122	0.0464569	NA	BP3061	BP3061
2664256	75.9564	0.286266	0.242857	1.17874	0.238501	NA	smf	smf
2666983	64.2002	0.285567	0.269564	1.05937	0.289432	NA	BP2146	BP2146
2667002	40.3014	0.285389	0.33649	0.848135	0.396363	NA	BP2100	BP2100
2666722	436.067	0.284871	0.154179	1.84766	0.0646509	0.336348	BP1909	BP1909
2667614	14.5997	0.284136	0.488717	0.581392	0.560977	NA	BP2606	BP2606
2666893	21.3309	0.284079	0.426129	0.66665	0.504996	NA	BP1688	BP1688
2665372	73.9508	0.283918	0.233031	1.21837	0.223082	NA	aceE	aceE
2665490	1041.88	0.283814	0.122588	2.31518	0.0206029	0.181453	BP2398	BP2398
2665491	794.103	0.283536	0.120946	2.34432	0.0190619	0.175324	BP2399	BP2399
2663984	104.262	0.283197	0.204019	1.38809	0.165109	NA	BP0737	BP0737
2666915	2696.23	0.282542	0.241907	1.16798	0.242816	0.601325	putA	putA
2667332	41.2887	0.282325	0.287856	0.980786	0.326698	NA	BP2714	BP2714
2666221	21.0912	0.281219	0.491191	0.572524	0.566967	NA	BP1184	BP1184
2666797	140.996	0.280896	0.264058	1.06377	0.287435	NA	BP1532	BP1532
2664016	197.204	0.280762	0.178518	1.57274	0.115779	NA	BP0870	BP0870
2666943	24.6085	0.279603	0.410591	0.680978	0.495885	NA	BP3446	BP3446
3131276	60312.8	0.279572	0.226301	1.23539	0.216684	0.57465	BPt31	BPt31
3131298	60337.8	0.279508	0.226372	1.23473	0.216931	0.57465	BPt39	BPt39
3131301	60440	0.279169	0.226222	1.23405	0.217183	0.57465	BPt27	BPt27
2667691	142.093	0.27911	0.223632	1.24808	0.212002	NA	BP0425	BP0425
2666142	226.743	0.278538	0.18421	1.51207	0.130517	NA	BP2320	BP2320
2664981	243.336	0.277544	0.185303	1.49779	0.134189	NA	BP3679	BP3679
2664836	87.1649	0.276664	0.252401	1.09613	0.273022	NA	BP3488	BP3488
2665373	78.4272	0.275593	0.260878	1.0564	0.290784	NA	BP1301	BP1301
2665800	68.1081	0.273504	0.240922	1.13524	0.256275	NA	BP1495	BP1495
2667023	19.2706	0.273469	0.447034	0.611742	0.540709	NA	BP1407	BP1407
2665157	78.3732	0.273191	0.274019	0.996981	0.318774	NA	BP1310	BP1310
2667348	68.6667	0.272822	0.276438	0.986919	0.323682	NA	BP1318	BP1318
2664705	16.8958	0.272677	0.480487	0.567501	0.570374	NA	BP0511	BP0511
2666529	1550.63	0.271836	0.154607	1.75823	0.0787077	0.372425	BP2497	BP2497
2667636	66.5714	0.271427	0.251109	1.08091	0.279737	NA	ilvG	ilvG
2667558	1023.93	0.271423	0.138469	1.96017	0.0499759	0.292018	dsbA	dsbA
2665608	12.2242	0.271143	0.634419	0.427388	0.669097	NA	BP2819	BP2819
2666729	6.25648	0.270694	0.766028	0.353374	0.723808	NA	BP1916	BP1916
2667179	163.293	0.270392	0.209388	1.29134	0.196585	NA	BP2655	BP2655
3131314	176727	0.270069	0.20929	1.2904	0.196911	0.553056	BPt46	BPt46
2665361	147.371	0.269086	0.213066	1.26292	0.206617	NA	BP1300	BP1300
2664531	26.5429	0.268509	0.416466	0.644733	0.5191	NA	BP0615	BP0615
2665505	64.9191	0.268464	0.295655	0.908033	0.363861	NA	BP2669	BP2669
2666145	532.085	0.26833	0.161999	1.65637	0.0976474	0.404487	BP2323	BP2323
2666928	323.277	0.268183	0.167328	1.60273	0.108993	0.432483	BP2806	BP2806
2665205	5.60888	0.267702	0.71535	0.374225	0.708237	NA	BP1351	BP1351
2666164	263.533	0.267663	0.19633	1.36333	0.172779	NA	glcE	glcE
2666240	5.78014	0.267343	0.823784	0.32453	0.745537	NA	BP2525A	BP2525A
2666898	860.539	0.26718	0.265106	1.00782	0.313539	0.666362	BP3280	BP3280
2667105	17.4585	0.266991	0.481153	0.554898	0.578964	NA	BP2833	BP2833
2665801	44.1422	0.265854	0.315463	0.842742	0.399373	NA	BP1496	BP1496
2665109	32.2316	0.265358	0.356084	0.745211	0.456144	NA	BP3860	BP3860
2666692	467.667	0.265309	0.243477	1.08966	0.275861	0.628718	BP2717	BP2717
2665546	151.04	0.265074	0.234151	1.13206	0.257608	NA	paaC	paaC
2667599	25.3234	0.264841	0.465476	0.568969	0.569377	NA	BP3207	BP3207
2664122	23.3733	0.264749	0.400317	0.661349	0.508388	NA	BP0284	BP0284
2666010	76.4327	0.264563	0.268099	0.986811	0.323735	NA	fhp	fhp
2667548	1220.94	0.263787	0.178922	1.47432	0.140396	0.486261	rpmG	rpmG
2665982	83.988	0.26352	0.274463	0.96013	0.33699	NA	BP2723	BP2723
2665974	191.497	0.263518	0.175733	1.49953	0.133736	NA	BP1234	BP1234
2667621	88.1357	0.262935	0.261227	1.00654	0.314157	NA	BP2610	BP2610
2665526	78.7245	0.262615	0.410976	0.639004	0.522821	NA	BP2662	BP2662
2664658	377.268	0.261945	0.127364	2.05667	0.0397181	0.256621	BP0479	BP0479
2666975	10.2776	0.261533	0.66689	0.392168	0.694934	NA	BP2848	BP2848
2667282	27.0601	0.260744	0.385792	0.675867	0.499125	NA	BP2552	BP2552
2664562	34.7341	0.259551	0.353512	0.734206	0.462823	NA	BP0834	BP0834
2666233	9.53834	0.259265	0.595393	0.435452	0.663234	NA	BP1822	BP1822
2666876	130.329	0.256554	0.176504	1.45353	0.146077	NA	BP1851	BP1851
2665589	332.965	0.256213	0.199838	1.28211	0.199805	0.55411	lspA	lspA
2664659	124.854	0.25414	0.20769	1.22365	0.221084	NA	BP0480	BP0480
2666154	68.0146	0.253954	0.265288	0.957278	0.338427	NA	BP2298	BP2298
2666081	8.34163	0.253768	0.718078	0.353398	0.72379	NA	BP2278	BP2278
2663988	226.337	0.253686	0.210422	1.20561	0.22797	NA	gcvH	gcvH
2665880	48.3673	0.253683	0.309513	0.819619	0.412433	NA	BP2138	BP2138
3131308	5284.29	0.253523	0.196698	1.28889	0.197435	0.553266	BPt24	BPt24
2665013	382.802	0.253223	0.131327	1.92818	0.0538325	0.301298	BP3747	BP3747
2665388	15.7099	0.25301	0.459385	0.550759	0.581799	NA	BP1170	BP1170
2667708	184.573	0.252805	0.270682	0.933954	0.350328	NA	BP0441	BP0441
2665369	639.339	0.252618	0.185271	1.36351	0.172723	0.522654	pdhA	pdhA
2665737	95.6336	0.252177	0.246401	1.02344	0.3061	NA	BP2384	BP2384
2664941	7.76733	0.251981	0.769839	0.327317	0.743428	NA	BP3697	BP3697
2665560	670.574	0.251546	0.123483	2.03709	0.041641	0.263299	thyA	thyA
2666377	333.176	0.251277	0.13094	1.91902	0.0549814	0.301298	mutM	mutM
2667344	223.965	0.251194	0.147563	1.70228	0.0887027	NA	BP2636	BP2636
2665034	509.865	0.250985	0.154666	1.62275	0.104642	0.421646	BP3752	BP3752
2667263	299.837	0.249143	0.14644	1.70133	0.0888811	NA	BP3605	BP3605
2665374	101.424	0.248969	0.234438	1.06199	0.288242	NA	BP1302	BP1302
2666132	5.90739	0.248451	0.756925	0.328237	0.742732	NA	BP0704	BP0704
2665533	13.268	0.247582	0.717995	0.344824	0.730226	NA	BP2689A	BP2689A
2664372	91.8651	0.247411	0.215708	1.14697	0.251392	NA	lpdA	lpdA
2667003	96.3436	0.246902	0.274251	0.90028	0.367971	NA	BP2101	BP2101
2664243	21.204	0.246765	0.379206	0.650741	0.515214	NA	BP0922	BP0922
2665640	13.3075	0.246547	0.547222	0.450544	0.652318	NA	hmsF	hmsF
2665578	442.196	0.246476	0.14919	1.6521	0.0985149	0.404487	BP1088	BP1088
2667439	464.402	0.245955	0.144923	1.69714	0.0896701	0.389307	BP1887	BP1887
2664231	45.8744	0.245687	0.289209	0.849512	0.395597	NA	BP0042	BP0042
2664522	60.542	0.245121	0.339963	0.721023	0.470895	NA	BP0405	BP0405
2664089	141.447	0.244876	0.206876	1.18368	0.236538	NA	BP0135	BP0135
2665586	51.2604	0.244808	0.333978	0.733006	0.463555	NA	BP1749	BP1749
2664898	246.258	0.244539	0.167638	1.45873	0.144639	NA	BP3500	BP3500
2664472	11.5668	0.244156	0.58106	0.42019	0.674346	NA	ogt	ogt
2666667	20.7224	0.244127	0.497943	0.490271	0.623942	NA	BP1933	BP1933
2665253	942.426	0.243619	0.141608	1.72037	0.0853648	0.378964	BP0965	BP0965
2667649	31.458	0.243442	0.427775	0.569089	0.569296	NA	BP1875	BP1875
2664968	5.77405	0.243309	0.813059	0.299252	0.764748	NA	BP3670	BP3670
2665471	36.8459	0.24311	0.335323	0.725003	0.46845	NA	BP1342	BP1342
2667502	401.735	0.2431	0.231829	1.04862	0.294354	0.649263	BP3218	BP3218
3131316	59446.2	0.242917	0.269618	0.90097	0.367604	0.707352	BPt04	BPt04
2666960	85.7181	0.242708	0.242153	1.00229	0.316204	NA	BP3318	BP3318
2664586	45.2597	0.242391	0.261818	0.925797	0.354552	NA	BP0930	BP0930
2664950	56.2988	0.242283	0.327298	0.74025	0.459148	NA	BP3709	BP3709
2664060	258.171	0.242235	0.16531	1.46534	0.142829	NA	BP0530	BP0530
2666996	41.8812	0.24203	0.306438	0.789816	0.429635	NA	BP2094	BP2094
2665056	993.936	0.241322	0.159371	1.51421	0.129972	0.466679	hisF	hisF
2667627	32.9598	0.241247	0.348957	0.691336	0.489354	NA	BP2122	BP2122
3131315	144368	0.240742	0.239099	1.00687	0.313996	0.666362	BPt28	BPt28
2666172	8.81967	0.238782	0.577033	0.413809	0.679014	NA	BP2912	BP2912
2664020	7.64552	0.237962	0.721118	0.329991	0.741407	NA	BP0257	BP0257
2664376	47.484	0.237622	0.296782	0.800662	0.423327	NA	BP0914	BP0914
2665179	4.88362	0.23711	0.853622	0.27777	0.781189	NA	flgI	flgI
2667398	991.076	0.23688	0.140055	1.69134	0.090771	0.392704	BP2284	BP2284
2664149	22.9104	0.23677	0.381924	0.619939	0.535298	NA	BP0202	BP0202
2665540	153.265	0.235932	0.294683	0.80063	0.423346	NA	paaI	paaI
2666588	105.491	0.235931	0.211128	1.11748	0.263791	NA	BP2062	BP2062
2667610	62.5444	0.235881	0.240946	0.978978	0.327591	NA	BP2607	BP2607
2666665	8.71656	0.235474	0.622443	0.378307	0.705203	NA	BP1931	BP1931
2665838	13.6862	0.235119	0.563323	0.417378	0.676402	NA	BP1735	BP1735
2665767	22.4019	0.234685	0.565666	0.414882	0.678228	NA	BP2037	BP2037
2667020	16.9696	0.234621	0.429194	0.546655	0.584616	NA	acoD	acoD
2665577	353.163	0.234385	0.170754	1.37265	0.169862	0.519229	BP1087	BP1087
2664033	16.4944	0.233752	0.448264	0.521461	0.602046	NA	BP0192	BP0192
2665682	2135.87	0.233156	0.116087	2.00847	0.0445934	0.268213	BP2935	BP2935
2665903	128.834	0.232426	0.207033	1.12265	0.261585	NA	BP3010	BP3010
2666641	6.64682	0.231977	0.81073	0.286133	0.774776	NA	BP1966	BP1966
2667419	358.65	0.231826	0.12361	1.87547	0.0607285	0.321366	BP0114	BP0114
2667000	15.0125	0.231127	0.580998	0.39781	0.69077	NA	BP2098	BP2098
2664268	43.2006	0.230452	0.330559	0.697158	0.485704	NA	BP0633	BP0633
2666477	120.613	0.229801	0.2441	0.941422	0.346489	NA	paaH	paaH
2664587	15.027	0.229651	0.539061	0.426021	0.670093	NA	BP0931	BP0931
2666468	4.932	0.228427	0.831781	0.274624	0.783605	NA	BP3313	BP3313
2666438	30.2745	0.228119	0.369536	0.617313	0.537028	NA	BP2031	BP2031
2666658	67.906	0.227951	0.239425	0.95208	0.341057	NA	BP2163	BP2163
2664424	56.8083	0.227816	0.292509	0.778832	0.436078	NA	BP0634	BP0634
2664646	48.3605	0.227174	0.306079	0.742207	0.457962	NA	BP0808	BP0808
2665359	42.1997	0.22686	0.339071	0.669065	0.503454	NA	BP1298	BP1298
2663989	18.6492	0.226	0.529086	0.427153	0.669268	NA	hurR	hurR
2667222	2.45388	0.225979	0.98869	0.228564	0.819207	NA	BP1511	BP1511
2664194	91.5358	0.225346	0.907538	0.248305	0.803898	NA	BP0899	BP0899
2667648	102.232	0.225198	0.205011	1.09846	0.272002	NA	BP1874	BP1874
2666987	23.9622	0.225059	0.439396	0.512201	0.60851	NA	BP2150	BP2150
3131311	96171.9	0.224989	0.215725	1.04294	0.296974	0.651986	BPt38	BPt38
2667661	161.976	0.2248	0.180811	1.24329	0.213762	NA	BP3242	BP3242
2664769	23.6323	0.224666	0.374245	0.600319	0.548294	NA	BP0585	BP0585
2666569	97.3719	0.224113	0.233973	0.957857	0.338135	NA	BP2619	BP2619
2664410	69.8646	0.223008	0.239573	0.930858	0.351927	NA	BP0393	BP0393
2664220	558.605	0.222579	0.107584	2.06888	0.0385575	0.256182	BP0744	BP0744
2666421	248.283	0.222322	0.165537	1.34303	0.179261	NA	BP3335	BP3335
2666025	118.139	0.222224	0.278345	0.798375	0.424653	NA	BP3433	BP3433
2666736	583.867	0.221984	0.13436	1.65216	0.0985016	0.404487	BP2424	BP2424
2665840	42.6919	0.221339	0.360102	0.614658	0.538781	NA	BP1737	BP1737
2666880	197.528	0.221189	0.163033	1.35672	0.174871	NA	BP1856	BP1856
2664032	177.841	0.22102	0.170084	1.29948	0.193781	NA	BP0032	BP0032
2667629	13.136	0.22011	0.58234	0.377975	0.705449	NA	BP2124	BP2124
2666286	34.5948	0.219963	0.429079	0.512641	0.608202	NA	BP2875	BP2875
2665285	42.0609	0.219759	0.365681	0.600958	0.547868	NA	cysU	cysU
2666958	4.66615	0.219642	0.875159	0.250973	0.801835	NA	copB	copB
2666520	13.4029	0.2193	0.623875	0.351513	0.725204	NA	BP1998	BP1998
2666263	91.7368	0.218635	0.215392	1.01506	0.310079	NA	BP1682	BP1682
2666252	10.643	0.218616	0.605373	0.361127	0.718005	NA	BP1671	BP1671
2665067	75.7574	0.218455	0.227492	0.960273	0.336918	NA	BP3782	BP3782
3131289	30169.6	0.218452	0.37798	0.577947	0.5633	0.830618	BPt51	BPt51
2667526	75.5847	0.218403	0.233601	0.934942	0.349818	NA	BP3190	BP3190
2664315	73.063	0.218002	0.270536	0.805817	0.420349	NA	pphA	pphA
2664236	110.486	0.217885	0.228036	0.955486	0.339332	NA	BP0452	BP0452
2665683	9077.43	0.217441	0.242223	0.89769	0.369351	0.707352	BP2936	BP2936
2666645	11.4676	0.217364	0.549738	0.395395	0.692551	NA	pgi	pgi
2663962	171.723	0.21589	0.168529	1.28103	0.200184	NA	BP0298	BP0298
2666001	108.607	0.215674	0.213014	1.01248	0.311307	NA	BP2178	BP2178
2667647	4.09945	0.215343	0.917687	0.234659	0.814474	NA	BP1871	BP1871
2667701	27.1927	0.215121	0.365269	0.58894	0.555901	NA	BP0187	BP0187
2666972	29.2537	0.215059	0.359024	0.599009	0.549167	NA	BP2846	BP2846
2665793	247.031	0.214563	0.153846	1.39466	0.163119	NA	BP1463	BP1463
2665786	248.229	0.214499	0.166532	1.28804	0.197733	NA	gpmB	gpmB
2666929	117.834	0.214338	0.201739	1.06245	0.288032	NA	BP2807	BP2807
2665292	26.3153	0.213531	0.390246	0.547172	0.584261	NA	flhA	flhA
2664187	632.337	0.213314	0.122915	1.73546	0.0826591	0.378964	BP0279	BP0279
2666113	3.51943	0.212892	0.906976	0.234727	0.814421	NA	BP3323	BP3323
2667107	28.0915	0.212485	0.387698	0.548069	0.583645	NA	BP2835	BP2835
2664377	118.216	0.211807	0.191142	1.10812	0.267812	NA	BP0300	BP0300
2663997	479.715	0.211427	0.172142	1.22822	0.219366	0.576898	pmi	pmi
2664154	120.32	0.211081	0.254099	0.830704	0.406141	NA	BP0265	BP0265
2667437	945.537	0.210016	0.122888	1.70901	0.0874493	0.382358	BP1885	BP1885
2666423	66.8744	0.209964	0.285243	0.736088	0.461677	NA	BP2017	BP2017
2665618	342.663	0.209704	0.145002	1.44621	0.148119	0.492132	moeA	moeA
2665629	102.551	0.208691	0.217879	0.95783	0.338148	NA	BP1476	BP1476
2664563	134.55	0.208687	0.245305	0.850725	0.394922	NA	BP0835	BP0835
2666693	511.123	0.208063	0.211413	0.984154	0.32504	0.677588	BP2718	BP2718
2667311	240.763	0.207096	0.171398	1.20828	0.226941	NA	BP2693	BP2693
2664731	13.0119	0.206581	0.506997	0.40746	0.68367	NA	BP0211	BP0211
2666824	207.078	0.20644	0.165396	1.24816	0.211972	NA	BP1529	BP1529
2666601	127.423	0.206211	0.192993	1.06849	0.285301	NA	BP1505	BP1505
2664287	493.44	0.205664	0.135	1.52344	0.127648	0.466679	BP0162	BP0162
2666351	265.021	0.2056	0.154372	1.33184	0.182912	NA	BP2765	BP2765
2663980	102.544	0.205502	0.227648	0.90272	0.366675	NA	BP0394	BP0394
2667515	28.9686	0.205161	0.353713	0.58002	0.561901	NA	BP3178	BP3178
2664958	294.431	0.205105	0.133007	1.54206	0.123059	NA	aroK	aroK
2665302	426.092	0.204904	0.145187	1.41131	0.158153	0.50288	BP0101B	BP0101B
2664945	499.047	0.204602	0.303631	0.673851	0.500406	0.804433	BP3705	BP3705
2666133	13.5155	0.203987	0.465731	0.437993	0.661391	NA	BP2272	BP2272
2664115	54.4064	0.203869	0.485421	0.419984	0.674497	NA	BP0897	BP0897
2666345	343.7	0.2038	0.145568	1.40003	0.161505	0.507998	BP2768	BP2768
2665525	134.33	0.202764	0.274906	0.737575	0.460773	NA	BP2661	BP2661
2665851	62.7535	0.202701	0.314809	0.643886	0.519649	NA	BP2896	BP2896
2665105	44.4882	0.202653	0.374189	0.541578	0.588109	NA	BP3856	BP3856
2665695	234.493	0.202356	0.22515	0.898763	0.368779	NA	anmK	anmK
2664463	125.912	0.201923	0.222217	0.908677	0.363521	NA	BP0305	BP0305
3131309	45407	0.201828	0.19733	1.02279	0.306406	0.660656	BPt43	BPt43
2664538	8.90376	0.201723	0.64142	0.314494	0.753146	NA	flhD	flhD
2667667	136.854	0.201138	0.202437	0.993585	0.320425	NA	BP3248	BP3248
2667124	84.5224	0.200885	0.235218	0.854036	0.393085	NA	BP1843	BP1843
2664027	38.6533	0.200013	0.340077	0.588142	0.556437	NA	hmuV	hmuV
2666547	386.864	0.200008	0.14782	1.35305	0.176039	0.526836	lolA	lolA
2666657	143.795	0.19988	0.165971	1.20431	0.228471	NA	BP2162	BP2162
2664348	21.7888	0.199371	0.482438	0.413257	0.679418	NA	BP1044	BP1044
2665399	382.966	0.199225	0.14424	1.3812	0.167216	0.514159	BP1355	BP1355
2665730	494.534	0.199096	0.15193	1.31045	0.190044	0.549577	BP2377	BP2377
2664062	60.586	0.198562	0.297503	0.66743	0.504497	NA	BP0532	BP0532
2664213	70.9166	0.197848	0.28753	0.688097	0.491391	NA	BP0875	BP0875
2667323	296.123	0.197693	0.145022	1.36319	0.172823	NA	BP2705	BP2705
2667343	44.0541	0.196992	0.33256	0.592351	0.553615	NA	lrp	lrp
2666955	139.927	0.196049	0.196519	0.997608	0.318469	NA	BP1778	BP1778
2666370	232.711	0.19603	0.148258	1.32222	0.186095	NA	BP3090	BP3090
2667192	245.082	0.195859	0.206193	0.949882	0.342172	NA	BP1643	BP1643
2664901	85.0703	0.195184	0.241254	0.80904	0.418492	NA	BP3504	BP3504
2666013	5.70212	0.194701	0.874743	0.22258	0.823862	NA	BP1957	BP1957
2665002	322.478	0.193791	0.165239	1.17279	0.240879	0.601325	BP3736	BP3736
2667275	68.2315	0.1936	0.257163	0.75283	0.451552	NA	ltaE	ltaE
2664742	103.444	0.193345	0.24655	0.784203	0.432921	NA	catI	catI
2665790	3.11144	0.193338	0.980441	0.197195	0.843675	NA	BP1459	BP1459
2665154	2.96405	0.193086	0.969135	0.199236	0.842078	NA	BP1332	BP1332
3131328	294626	0.192832	0.219239	0.87955	0.379103	0.709308	BPt41	BPt41
2667555	760.917	0.192176	0.147369	1.30405	0.192218	0.549577	BP2888	BP2888
2664316	1824.4	0.192021	0.111773	1.71795	0.0858052	0.378964	mrcA	mrcA
2664897	66.7644	0.191947	0.300467	0.638828	0.522935	NA	BP3499	BP3499
2666864	242.334	0.190817	0.163736	1.1654	0.243858	NA	BP1815	BP1815
2665090	531.675	0.190796	0.134011	1.42373	0.154525	0.498509	BP3827	BP3827
2664741	7.608	0.189773	0.671529	0.282598	0.777485	NA	BP0232	BP0232
2667277	1142.09	0.188593	0.116377	1.62054	0.105116	0.422176	BP2409	BP2409
2664335	422.487	0.188281	0.136314	1.38123	0.167209	0.514159	serA	serA
2664913	85.8313	0.187737	0.239155	0.784998	0.432455	NA	BP3517	BP3517
2667330	611.083	0.187656	0.161847	1.15946	0.246267	0.601325	BP2712	BP2712
2664430	6.13238	0.187493	0.682777	0.274604	0.78362	NA	BP0031	BP0031
2667243	3.33362	0.187311	1.03717	0.180599	0.856682	NA	pcaI	pcaI
2666138	7.34828	0.187299	0.6589	0.28426	0.776211	NA	BP2316	BP2316
2665004	198.687	0.1866	0.181395	1.02869	0.303625	NA	BP3738	BP3738
2664998	925.017	0.186561	0.137206	1.35971	0.173921	0.522851	BP3735	BP3735
2664193	92.8747	0.1865	0.232933	0.800658	0.42333	NA	BP0898	BP0898
2665164	3.96927	0.186166	1.02099	0.182339	0.855317	NA	BP3545	BP3545
2664643	9.96968	0.185285	0.591633	0.313176	0.754147	NA	tsr	tsr
2667666	31.8381	0.184617	0.426075	0.433298	0.664799	NA	BP3247	BP3247
2666072	35.134	0.184418	0.338098	0.545458	0.585438	NA	BP2852	BP2852
2666724	31.4407	0.184282	0.354077	0.520458	0.602745	NA	BP1911	BP1911
2666431	103.813	0.184185	0.211096	0.872519	0.382925	NA	BP2025	BP2025
2663967	16.9729	0.183731	0.590629	0.311077	0.755742	NA	BP0353	BP0353
2667754	79.0646	0.183483	0.305769	0.600072	0.548458	NA	BP0686	BP0686
2665830	147.32	0.183142	0.182002	1.00626	0.314288	NA	BP1727	BP1727
2664185	34.638	0.183093	0.321203	0.570022	0.568663	NA	BP0817	BP0817
2665191	531.05	0.182873	0.144385	1.26656	0.205313	0.56381	BP3568	BP3568
2664046	4.4058	0.182833	0.902492	0.202587	0.839458	NA	BP0891	BP0891
2664966	120.988	0.182692	0.195198	0.935928	0.34931	NA	BP3664	BP3664
2666388	6.94237	0.182344	0.717091	0.254283	0.799277	NA	livF	livF
2666322	25.0085	0.182029	0.392688	0.463545	0.642974	NA	BP2116	BP2116
2666858	17.6076	0.181418	0.445132	0.407559	0.683598	NA	BP1809	BP1809
2666878	108.771	0.180802	0.255374	0.70799	0.478952	NA	BP1853	BP1853
2665970	256.684	0.180689	0.223963	0.806782	0.419792	NA	hscB	hscB
2666197	1511.98	0.180636	0.0884813	2.04151	0.0411998	0.261852	BP2788	BP2788
2667173	51.5649	0.180251	0.301621	0.597607	0.550102	NA	BP2649	BP2649
2665515	45.6908	0.179618	0.304895	0.589116	0.555784	NA	BP2600	BP2600
2667200	414.806	0.179606	0.143855	1.24852	0.211839	0.574227	dps	dps
2667238	105.201	0.179426	0.234768	0.764269	0.444707	NA	BP1193	BP1193
2664994	505.287	0.178609	0.118777	1.50373	0.132651	0.47135	BP3731	BP3731
2667331	232.498	0.178587	0.203916	0.87579	0.381144	NA	BP2713	BP2713
2667196	155.265	0.17705	0.216128	0.819191	0.412677	NA	queF	queF
2664679	3.84815	0.177036	0.932147	0.189923	0.849369	NA	BP0058	BP0058
2667438	605.671	0.17678	0.133579	1.32341	0.185699	0.542575	BP1886	BP1886
2664797	75.3445	0.175843	0.256624	0.685218	0.493207	NA	BP0613	BP0613
2665065	1494.36	0.175453	0.19064	0.920338	0.357396	0.707352	tatC	tatC
2666977	99.7097	0.1753	0.229356	0.764315	0.444679	NA	BP2140	BP2140
2667078	152.227	0.174992	0.21104	0.829191	0.406996	NA	BP2069	BP2069
2666787	308.352	0.174597	0.134098	1.30201	0.192912	NA	BP1556	BP1556
2666814	61.8623	0.174457	0.300001	0.58152	0.56089	NA	BP2866	BP2866
2664127	179.183	0.173921	0.175274	0.992281	0.321061	NA	dedA	dedA
2667615	64.5681	0.17375	0.256419	0.677604	0.498023	NA	BP2130	BP2130
2664972	47.7222	0.17359	0.279813	0.620379	0.535008	NA	BP3674	BP3674
2666079	136.855	0.173241	0.189578	0.913825	0.360809	NA	BP2859	BP2859
2666297	26.9639	0.173183	0.381775	0.453627	0.650097	NA	BP3361	BP3361
2666285	132.225	0.172084	0.247052	0.696551	0.486084	NA	ribE	ribE
2664750	7.41932	0.17193	0.757816	0.226875	0.820521	NA	BP0229	BP0229
2664054	877.071	0.171475	0.217665	0.787795	0.430817	0.74922	BP0398	BP0398
2666541	330.141	0.171449	0.148238	1.15658	0.247445	0.601325	cca	cca
2665904	14.658	0.17135	0.741869	0.23097	0.817338	NA	BP3011	BP3011
2664610	3.3285	0.171242	0.962613	0.177893	0.858807	NA	BP0797	BP0797
2666303	8.62605	0.171065	0.674764	0.253519	0.799867	NA	BP3367	BP3367
2666066	708.476	0.170763	0.173814	0.982447	0.32588	0.677588	BP2746	BP2746
2666158	33.0105	0.170697	0.382863	0.445843	0.655711	NA	BP2302	BP2302
2666613	286.277	0.170558	0.145678	1.17079	0.241684	NA	amn	amn
2666970	82.8051	0.170034	0.283858	0.59901	0.549166	NA	BP1178	BP1178
2665697	534.015	0.169805	0.11026	1.54003	0.123552	0.465057	BP2959	BP2959
2667126	341.062	0.169729	0.160362	1.05842	0.289865	0.64397	BP1845	BP1845
2664771	32.583	0.16843	0.319637	0.526942	0.598234	NA	BP0589	BP0589
2666903	99.0864	0.168249	0.245406	0.685596	0.492968	NA	BP2734	BP2734
2667520	33.2271	0.168038	0.364435	0.461092	0.644732	NA	BP3183	BP3183
2667157	30.8415	0.167973	0.44468	0.37774	0.705623	NA	BP2569	BP2569
2664270	22.1123	0.167971	0.478637	0.350936	0.725637	NA	BP0423	BP0423
2667001	7.76113	0.167886	0.64936	0.258542	0.795989	NA	BP2099	BP2099
2664672	56.6129	0.167741	0.285369	0.587804	0.556664	NA	BP0485	BP0485
2667624	21.9906	0.167682	0.467395	0.358758	0.719776	NA	BP2119	BP2119
2665461	17.3929	0.167566	0.536562	0.312295	0.754816	NA	BP3096	BP3096
2664670	83.6601	0.16712	0.238366	0.701109	0.483235	NA	BP0020	BP0020
2667219	235.287	0.167069	0.202157	0.82643	0.40856	NA	livG	livG
2667762	1229.91	0.16705	0.228297	0.731722	0.464338	0.778449	BP0624	BP0624
2664399	328.569	0.166237	0.133446	1.24572	0.212866	0.574227	pyrE	pyrE
2664500	12.5097	0.165762	0.528876	0.313423	0.753959	NA	BP0637	BP0637
2667761	1013.3	0.16574	0.238501	0.694922	0.487104	0.793548	BP0623	BP0623
2664561	264.952	0.165537	0.181173	0.913696	0.360877	NA	BP0833	BP0833
2666762	158.435	0.165351	0.213834	0.773267	0.439364	NA	BP1702	BP1702
2664052	36.1945	0.164302	0.35282	0.465682	0.641443	NA	bfrF	bfrF
2665099	238.957	0.164088	0.172509	0.951183	0.341511	NA	BP1311	BP1311
2665854	657.931	0.164076	0.110559	1.48405	0.137795	0.482801	pntB	pntB
2666140	50.817	0.164025	0.313766	0.52276	0.601141	NA	BP2318	BP2318
2666153	13.4539	0.163751	0.463	0.353674	0.723583	NA	BP2297	BP2297
2664068	55.0268	0.163371	0.450161	0.362916	0.716668	NA	BP0366	BP0366
2665588	668.855	0.163266	0.116922	1.39637	0.162604	0.509401	dfp	dfp
2666096	37.2863	0.163106	0.30695	0.531377	0.595158	NA	BP2003	BP2003
2667396	443.553	0.163064	0.147033	1.10904	0.267415	0.619426	BP2282	BP2282
2666957	7.72023	0.162813	0.735604	0.221333	0.824833	NA	BP1780	BP1780
2665106	190.724	0.162761	0.180852	0.899967	0.368138	NA	BP3857	BP3857
2664951	385.988	0.162321	0.221305	0.733472	0.463271	0.778449	BP3710	BP3710
2665071	248.457	0.161905	0.156634	1.03365	0.301298	NA	BP3799	BP3799
2667409	20.8277	0.161835	0.457119	0.354032	0.723315	NA	BP1140	BP1140
2666940	1175.22	0.16152	0.122592	1.31755	0.187656	0.545706	BP3443	BP3443
2663976	2.53583	0.161283	1.04537	0.154284	0.877386	NA	BP0281	BP0281
2663979	12.8191	0.160895	0.516967	0.311229	0.755627	NA	BP0297	BP0297
2667669	159.38	0.160775	0.218498	0.735818	0.461841	NA	BP3250	BP3250
2664629	109.575	0.16074	0.24094	0.667136	0.504685	NA	BP0929	BP0929
2665111	112.796	0.160525	0.229299	0.700071	0.483883	NA	BP3862	BP3862
2664474	13.9426	0.160274	0.555796	0.288368	0.773065	NA	BP0341	BP0341
2667712	14.6077	0.159591	0.496602	0.321366	0.747933	NA	BP0755	BP0755
2667166	142.125	0.159526	0.200864	0.794197	0.427081	NA	BP2584	BP2584
2666805	136.548	0.159308	0.210409	0.757135	0.448969	NA	BP1536	BP1536
2665834	168.784	0.159071	0.170893	0.930822	0.351945	NA	ugpQ	ugpQ
2664003	1306.6	0.158896	0.119522	1.32942	0.183709	0.539316	gcvT	gcvT
2665401	108.849	0.158813	0.26286	0.604172	0.545729	NA	leuC	leuC
2666606	646.314	0.158714	0.155501	1.02066	0.307415	0.661197	thrB	thrB
2666691	556.236	0.158364	0.12998	1.21837	0.223084	0.578535	BP2716	BP2716
2666379	338.26	0.158075	0.147921	1.06865	0.285229	0.637176	BP3131	BP3131
2665425	216.247	0.157556	0.164434	0.95817	0.337977	NA	uppP	uppP
2665113	15.4149	0.157433	0.491227	0.32049	0.748597	NA	BP3864	BP3864
2665613	393.065	0.157427	0.133226	1.18165	0.237344	0.598457	BP2839	BP2839
2665687	183.181	0.156986	0.154492	1.01614	0.309563	NA	BP2940	BP2940
2666411	194.698	0.156985	0.225669	0.695643	0.486653	NA	BP3328	BP3328
2664144	12.1848	0.156244	0.515889	0.302865	0.761993	NA	BP0256	BP0256
2666054	136.454	0.156153	0.21256	0.734633	0.462563	NA	BP2548	BP2548
2666503	20.1012	0.156089	0.459527	0.339674	0.734102	NA	BP1757A	BP1757A
2664827	236.708	0.155578	0.261842	0.59417	0.552398	NA	BP3479	BP3479
2665131	361.183	0.155381	0.145408	1.06859	0.285256	0.637176	cvpA	cvpA
2665988	2.70504	0.155199	1.08201	0.143436	0.885946	NA	BP2729	BP2729
2667399	85.7784	0.154956	0.23347	0.663707	0.506878	NA	BP2285	BP2285
2664634	7.59176	0.154878	0.723285	0.214132	0.830444	NA	cheA	cheA
2667554	20732.5	0.154599	0.249706	0.619124	0.535835	0.826048	BP2887	BP2887
2664502	6.65486	0.154474	0.757968	0.203801	0.838509	NA	BP0295	BP0295
2664116	1176.27	0.154167	0.119385	1.29135	0.196583	0.553056	mutL	mutL
2663987	82.5185	0.1539	0.245001	0.628162	0.529898	NA	BP0266	BP0266
2667362	462.827	0.153648	0.135739	1.13193	0.257662	0.609784	pgi	pgi
2666622	34.2652	0.153562	0.348838	0.440211	0.659785	NA	BP2091	BP2091
2666984	172.525	0.1535	0.220913	0.694846	0.487152	NA	BP2147	BP2147
2665433	585.149	0.153386	0.134408	1.1412	0.253787	0.60969	BP2351	BP2351
2665829	63.6531	0.153255	0.310548	0.4935	0.621659	NA	BP1726	BP1726
2666892	86.6119	0.152624	0.253604	0.601821	0.547293	NA	BP1687	BP1687
2664515	62.2515	0.15228	0.256258	0.594247	0.552347	NA	BP0643	BP0643
2667354	179.469	0.152032	0.182953	0.830988	0.40598	NA	BP3236	BP3236
2665916	254.965	0.151837	0.211117	0.719211	0.472011	NA	BP1925	BP1925
2666076	18.2162	0.151753	0.443006	0.342553	0.731935	NA	BP2856	BP2856
2666897	182.785	0.151713	0.178239	0.851182	0.394668	NA	BP3277	BP3277
2664784	75.406	0.151692	0.298062	0.508929	0.610802	NA	BP0601	BP0601
2665466	59.2018	0.151576	0.357305	0.424219	0.671406	NA	BP3101	BP3101
2667324	295.684	0.150764	0.143279	1.05224	0.292689	NA	moaA	moaA
3131291	775330	0.150751	0.255763	0.589417	0.555582	0.830522	BPt47	BPt47
2664729	3152.3	0.149173	0.161977	0.920952	0.357075	0.707352	sphB1	sphB1
2665008	289.93	0.148885	0.203536	0.731494	0.464478	NA	BP3742	BP3742
3131313	7876.62	0.148339	0.593799	0.249814	0.802731	0.947142	BPt29	BPt29
2666017	62.2665	0.148194	0.265274	0.558646	0.576403	NA	BP1961	BP1961
2664121	21.4789	0.148193	0.507057	0.292262	0.770086	NA	BP0283	BP0283
2667494	40.0135	0.147854	0.291958	0.506421	0.612561	NA	ureJ	ureJ
2665093	609.502	0.147631	0.156584	0.942824	0.345771	0.696613	BP3830	BP3830
2667488	556.167	0.14754	0.130101	1.13404	0.256776	0.60969	osmB	osmB
2664912	493.978	0.147251	0.141401	1.04137	0.297703	0.651986	BP3515	BP3515
2667171	24.989	0.147204	0.413371	0.356107	0.721761	NA	BP2647	BP2647
2666534	85.2671	0.146731	0.25266	0.580745	0.561412	NA	BP0073	BP0073
2667013	275.463	0.146458	0.157489	0.929959	0.352392	NA	dbpA	dbpA
2667736	34.6667	0.146382	0.364408	0.401699	0.687906	NA	BP0669	BP0669
2664001	23.7264	0.146232	0.441781	0.331006	0.74064	NA	BP1035	BP1035
2666048	76.7181	0.146229	0.302612	0.483223	0.628938	NA	metR	metR
2666356	69.0263	0.145952	0.267748	0.545111	0.585677	NA	BP2220	BP2220
2665094	1103.18	0.144131	0.203125	0.709567	0.477973	0.791061	BP3831	BP3831
2666385	478.845	0.144097	0.16731	0.861261	0.389094	0.721434	BP3137	BP3137
2665202	22.5926	0.143905	0.449135	0.320405	0.748661	NA	glgB	glgB
2667388	94.49	0.143385	0.218346	0.656687	0.511382	NA	BP3304	BP3304
2667382	66.8741	0.142627	0.288761	0.49393	0.621356	NA	BP3298	BP3298
2664848	311.988	0.142626	0.182564	0.781238	0.434662	NA	mutY	mutY
2665530	21.2768	0.142434	0.394623	0.360938	0.718146	NA	BP2666	BP2666
2666932	508.725	0.142421	0.127822	1.11422	0.265184	0.616929	BP2751	BP2751
2664395	299.35	0.141647	0.144404	0.980908	0.326638	NA	BP0992	BP0992
2664725	83.9601	0.141552	0.277734	0.509667	0.610285	NA	ampG	ampG
2666546	54.9242	0.141508	0.327268	0.432394	0.665455	NA	BP3064	BP3064
2665281	3.8901	0.141501	1.01184	0.139845	0.888782	NA	fliG	fliG
2666906	10.7296	0.141389	0.612443	0.230861	0.817423	NA	amtB	amtB
2664651	38.8248	0.141219	0.331525	0.425968	0.670131	NA	BP0474	BP0474
2666180	8.31033	0.141165	0.591159	0.238794	0.811266	NA	BP3165	BP3165
2666156	73.894	0.141026	0.289114	0.487787	0.625701	NA	BP2300	BP2300
2667426	58.2158	0.140821	0.265728	0.529945	0.59615	NA	BP1386	BP1386
2667159	459.335	0.140569	0.145557	0.965728	0.33418	0.687725	BP2571	BP2571
2664101	378.666	0.140117	0.157576	0.889201	0.373895	0.707715	ggt	ggt
2665797	172.43	0.139678	0.285026	0.490055	0.624095	NA	BP1492	BP1492
2666879	68.9439	0.139345	0.27516	0.506416	0.612565	NA	glnQ	glnQ
2666281	60.7967	0.13919	0.28144	0.494565	0.620907	NA	BP2870	BP2870
2667154	103.887	0.13895	0.215459	0.6449	0.518992	NA	BP2566	BP2566
2666043	143.673	0.138899	0.199004	0.697971	0.485195	NA	nodI	nodI
2666626	495.801	0.138895	0.143819	0.965765	0.334162	0.687725	glnH	glnH
2666065	481.715	0.13876	0.194271	0.714262	0.475065	0.787306	BP2745	BP2745
2664070	736.193	0.138709	0.122978	1.12792	0.259355	0.610276	pepN	pepN
2665353	47.5229	0.138311	0.327205	0.422703	0.672512	NA	BP0123	BP0123
2665211	103.204	0.137777	0.245888	0.560322	0.57526	NA	BP0728	BP0728
2666587	130.302	0.13756	0.218964	0.62823	0.529853	NA	BP2061	BP2061
2665489	1690.99	0.137448	0.133406	1.0303	0.302869	0.660656	BP2397	BP2397
2667042	146.706	0.137397	0.190455	0.721418	0.470652	NA	BP2923	BP2923
2664013	40.0577	0.137316	0.325149	0.422315	0.672795	NA	BP0022	BP0022
2664285	55.4439	0.137154	0.308616	0.444418	0.656741	NA	BP0411	BP0411
2664936	332.467	0.135891	0.171905	0.790503	0.429234	0.748915	trmB	trmB
2665634	247.863	0.135065	0.155029	0.871227	0.38363	NA	BP1079	BP1079
2666611	634.787	0.134918	0.111154	1.21379	0.224826	0.580064	BP1592	BP1592
2667097	52.5446	0.13402	0.353074	0.379581	0.704257	NA	BP2824	BP2824
2667612	188.277	0.133865	0.163479	0.818855	0.412869	NA	BP2604	BP2604
2665519	2.74469	0.133422	1.05818	0.126086	0.899664	NA	BP0080	BP0080
2664696	41.5205	0.133174	0.357808	0.372195	0.709748	NA	BP0509	BP0509
2664018	459.173	0.133172	0.162072	0.821684	0.411257	0.738107	BP0189	BP0189
2666697	227.253	0.133168	0.22813	0.583737	0.559397	NA	BP2720	BP2720
2664038	234.401	0.133145	0.156129	0.852788	0.393777	NA	BP1051	BP1051
2665045	426.878	0.133135	0.145914	0.91242	0.361547	0.707352	BP3764	BP3764
2667310	290.551	0.133047	0.132235	1.00614	0.314349	NA	BP2455	BP2455
2666381	94.0132	0.133021	0.219653	0.605595	0.544784	NA	BP3133	BP3133
2666923	84.424	0.132538	0.220378	0.601413	0.547565	NA	BP2801	BP2801
2666927	214.438	0.132404	0.191815	0.690269	0.490025	NA	BP2805	BP2805
2667764	539.155	0.132294	0.221175	0.59814	0.549746	0.829862	BP0626	BP0626
2665734	3.1235	0.131642	1.11538	0.118024	0.906048	NA	BP2381	BP2381
2663972	408.102	0.130771	0.144317	0.906137	0.364863	0.707352	BP0906	BP0906
2667018	327.238	0.130628	0.151371	0.86297	0.388154	0.721434	BP2154	BP2154
2666165	631.491	0.130618	0.161557	0.808494	0.418806	0.739384	glcD	glcD
2667467	532.205	0.130002	0.128256	1.01361	0.310767	0.662933	BP2953	BP2953
2665521	130.05	0.129046	0.222956	0.578797	0.562726	NA	BP2602	BP2602
2664222	91.3265	0.129046	0.208124	0.620045	0.535228	NA	BP0414	BP0414
2667483	330.978	0.128867	0.157325	0.819112	0.412723	0.738165	BP3271	BP3271
2666633	27.7324	0.1288	0.39852	0.323195	0.746548	NA	BP1580	BP1580
2664995	373.125	0.128695	0.143468	0.897031	0.369702	0.707352	BP3732	BP3732
3131306	51021.6	0.128372	0.191438	0.670567	0.502496	0.806742	BPt02	BPt02
2667668	212.949	0.128326	0.257084	0.499159	0.617667	NA	BP3249	BP3249
2664352	119.152	0.128295	0.185463	0.691754	0.489092	NA	BP0750	BP0750
2665748	88.4523	0.127402	0.230927	0.5517	0.581154	NA	alcR	alcR
2665443	250.968	0.127114	0.167997	0.756644	0.449263	NA	sdhD	sdhD
2665331	151.266	0.127099	0.171356	0.741724	0.458255	NA	BP1228	BP1228
2666106	22.0128	0.126573	0.418269	0.302612	0.762185	NA	BP2013	BP2013
2665218	508.879	0.126268	0.133881	0.943136	0.345611	0.696613	BP1058	BP1058
2665642	61.9703	0.126149	0.271419	0.464777	0.642091	NA	BP1945	BP1945
2664475	121.287	0.125927	0.187026	0.673314	0.500748	NA	BP0342	BP0342
2666881	728.521	0.125726	0.519213	0.242147	0.808666	0.947142	gdhA	gdhA
2666401	105.922	0.125673	0.265241	0.473809	0.635636	NA	gst	gst
2665946	220.491	0.125635	0.173115	0.725732	0.468003	NA	talB	talB
2667028	899.815	0.125587	0.13269	0.946467	0.34391	0.696613	folC	folC
2664175	2.38029	0.125392	1.15921	0.10817	0.913861	NA	BP0327	BP0327
2666002	94.0763	0.125204	0.22939	0.545815	0.585193	NA	BP2179	BP2179
2665166	105.756	0.12453	0.204828	0.607972	0.543206	NA	BP3547	BP3547
2666492	556.637	0.124259	0.131272	0.946578	0.343854	0.696613	BP2306	BP2306
2667449	148.114	0.124056	0.185569	0.668516	0.503804	NA	BP2637	BP2637
2664136	111.439	0.12359	0.202498	0.610329	0.541644	NA	BP0251	BP0251
2665621	311.013	0.123476	0.494776	0.249559	0.802929	NA	BP1468	BP1468
2664722	32.1314	0.123132	0.444175	0.277214	0.781616	NA	BP0520	BP0520
2667481	728.729	0.122908	0.148958	0.825121	0.409303	0.738107	BP3269	BP3269
2664405	84.5497	0.1229	0.261665	0.469686	0.63858	NA	BP0428	BP0428
2666397	83.5243	0.122827	0.22523	0.54534	0.58552	NA	BP1659	BP1659
2665965	221.297	0.122692	0.267096	0.459356	0.645978	NA	BP2271	BP2271
2664177	3.60276	0.122644	1.03233	0.118802	0.905432	NA	BP0313	BP0313
2666139	57.012	0.122354	0.307553	0.397829	0.690756	NA	BP2317	BP2317
2666559	9.1794	0.122296	0.652154	0.187527	0.851248	NA	BP1161	BP1161
2667600	819.753	0.122185	0.162034	0.754075	0.450804	0.761427	phbC	phbC
2667071	596.415	0.122067	0.134305	0.908875	0.363416	0.707352	BP3401	BP3401
2664125	90.9138	0.122015	0.213281	0.572087	0.567263	NA	BP0333	BP0333
2665393	380.44	0.121922	0.144516	0.843657	0.398861	0.730752	BP1148	BP1148
2665245	59.9018	0.1219	0.280462	0.43464	0.663824	NA	BP3585	BP3585
2664583	202.115	0.12165	0.174083	0.698803	0.484675	NA	BP0981	BP0981
2666553	91.6957	0.12149	0.24521	0.49545	0.620283	NA	BP2478	BP2478
2664927	75.7611	0.121199	0.298354	0.406226	0.684576	NA	BP3703	BP3703
2667237	116.952	0.121068	0.207494	0.583474	0.559574	NA	BP1192	BP1192
2665549	210.962	0.120941	0.157042	0.770116	0.441231	NA	paaX	paaX
2667036	197.853	0.120591	0.205951	0.585531	0.558191	NA	BP2757	BP2757
2667601	163.621	0.12028	0.235235	0.511317	0.609129	NA	fabG	fabG
3131317	59557.7	0.119875	0.247171	0.484987	0.627686	0.865913	BPt17	BPt17
2664660	47.2573	0.119507	1.67516	0.071341	NA	NA	BP0027	BP0027
2664327	45.2965	0.119015	0.298685	0.398462	0.69029	NA	BP0040	BP0040
2664189	406.34	0.11872	0.18351	0.646941	0.51767	0.815251	BP0397	BP0397
2667702	42.3248	0.118684	0.318296	0.372873	0.709243	NA	BP0188	BP0188
2665092	574.829	0.118609	0.154697	0.766719	0.443249	0.759063	BP3829	BP3829
2666350	399.264	0.11855	0.14712	0.805806	0.420355	0.739449	BP2764	BP2764
2666599	196.385	0.118516	0.180212	0.657646	0.510765	NA	leuB	leuB
2665368	1097.78	0.118479	0.163937	0.722714	0.469855	0.782584	BP0628	BP0628
2666332	176.227	0.118455	0.178996	0.661777	0.508114	NA	BP3073	BP3073
2665350	27.132	0.118452	0.442954	0.267413	0.789151	NA	cysW	cysW
2667333	639.281	0.118245	0.134203	0.88109	0.378269	0.708824	BP2715	BP2715
2667312	59.6316	0.117867	0.276022	0.427019	0.669366	NA	BP2694	BP2694
2666560	88.1031	0.11772	0.289018	0.40731	0.68378	NA	BP1162	BP1162
2665918	19.2221	0.117263	0.441984	0.265311	0.79077	NA	BP1927	BP1927
2665475	3.25765	0.117215	1.05831	0.110757	0.911809	NA	BP3103	BP3103
2665219	378.675	0.117201	0.154406	0.759043	0.447827	0.760395	BP1059	BP1059
2665921	3.30186	0.117191	1.05434	0.111151	0.911497	NA	BP0716	BP0716
2665288	96.3792	0.117168	0.229246	0.511104	0.609278	NA	flgA	flgA
2666053	738.749	0.117106	0.125271	0.934824	0.349879	0.701465	BP2547	BP2547
2666517	9.10922	0.11626	0.579946	0.200467	0.841116	NA	BP1995	BP1995
2664040	24.4272	0.115724	0.399501	0.289672	0.772067	NA	hyuB	hyuB
2665536	8.76853	0.115276	0.582218	0.197995	0.843049	NA	BP2672	BP2672
2664181	255.474	0.114654	0.186761	0.613907	0.539277	NA	ubiG	ubiG
2667177	46.3567	0.113673	0.266938	0.425841	0.670224	NA	BP2653	BP2653
2666003	182.961	0.113649	0.185459	0.612801	0.540008	NA	BP2180	BP2180
2663971	139.033	0.112998	0.207875	0.543587	0.586726	NA	BP0568	BP0568
2667247	2.59087	0.112191	0.928434	0.120838	0.903819	NA	BP1792	BP1792
2664886	1048.2	0.112182	0.0953685	1.1763	0.239473	0.601325	BP3646	BP3646
2663959	276.843	0.112148	0.174587	0.642359	0.52064	NA	BP0698	BP0698
2667480	707.524	0.112108	0.11166	1.00401	0.315373	0.668135	BP3268	BP3268
2667371	27.09	0.112073	0.410874	0.272767	0.785033	NA	BP1183	BP1183
2667328	80.4661	0.112061	0.267101	0.419545	0.674818	NA	moaD	moaD
2667537	235.811	0.112046	0.158386	0.707423	0.479303	NA	bplI	bplI
2667079	135.921	0.112009	0.223689	0.500735	0.616557	NA	BP2070	BP2070
2667434	190.988	0.111783	0.175134	0.63827	0.523298	NA	trpD	trpD
2666634	122.815	0.111673	0.230325	0.484847	0.627785	NA	BP1581	BP1581
2667597	89.7458	0.111449	0.218802	0.509359	0.610501	NA	BP3204	BP3204
2665769	84.2454	0.111371	0.234328	0.475277	0.63459	NA	BP2039	BP2039
2665815	4.40689	0.111275	1.0317	0.107856	0.91411	NA	BP3114	BP3114
2666369	484.934	0.111178	0.13601	0.817429	0.413684	0.738165	BP3088	BP3088
2666215	282.447	0.110658	0.142849	0.77465	0.438546	NA	BP2225	BP2225
2665213	415.291	0.11046	0.15155	0.728871	0.46608	0.778695	ugpB	ugpB
2666217	1248.42	0.110088	0.0898051	1.22585	0.220255	0.576898	dadA	dadA
2664526	811.432	0.110021	0.136186	0.807872	0.419164	0.739384	mfd	mfd
2665709	37.4549	0.109966	0.379955	0.289418	0.772261	NA	BP2989	BP2989
2664257	303.721	0.109826	0.133212	0.824441	0.409689	NA	hmgcL	hmgcL
2666235	34.2303	0.109702	0.337546	0.325	0.745181	NA	BP1824	BP1824
2664334	547.208	0.108825	0.121236	0.897627	0.369384	0.707352	BP0181	BP0181
2666651	147.46	0.108586	0.196509	0.552573	0.580556	NA	goaG	goaG
2665806	357.136	0.108438	0.232538	0.466323	0.640984	0.871371	thiC	thiC
2666761	269.531	0.108355	0.137278	0.789314	0.429928	NA	ldcA	ldcA
2664363	268.834	0.107845	0.152071	0.709174	0.478216	NA	BP1056	BP1056
2665562	221.045	0.107765	0.176912	0.609144	0.542429	NA	BP3156	BP3156
2667076	1349.03	0.107652	0.207612	0.518525	0.604092	0.856144	BP3407	BP3407
2664733	36.7862	0.107528	0.367385	0.292684	0.769764	NA	BP0213	BP0213
2667720	89.9447	0.107476	0.205351	0.523375	0.600713	NA	BP0998	BP0998
2666463	190.702	0.106631	0.173953	0.61299	0.539883	NA	BP3394	BP3394
2665329	253.875	0.106373	0.158071	0.672948	0.500981	NA	rfbB	rfbB
2665455	504.455	0.10616	0.120348	0.882114	0.377715	0.708824	BP3047	BP3047
2665146	407.291	0.105506	0.164525	0.641273	0.521345	0.818877	argF	argF
2666608	82.8585	0.105037	0.209887	0.500444	0.616762	NA	BP1086	BP1086
2665810	18.6945	0.105028	0.443327	0.236908	0.812728	NA	BP3109	BP3109
2665686	1021.51	0.104975	0.115221	0.911069	0.362259	0.707352	BP2939	BP2939
2666661	21.4094	0.104815	0.372497	0.281385	0.778415	NA	BP2166	BP2166
2666382	52.5209	0.10441	0.331637	0.314832	0.752889	NA	hmgA	hmgA
2666450	348.373	0.104292	0.196125	0.531762	0.594891	0.849943	BP3381	BP3381
2665750	65.2224	0.103861	0.294658	0.352479	0.724479	NA	BP2559	BP2559
2664482	3.44981	0.103663	0.893156	0.116064	0.907602	NA	BP0023	BP0023
2664759	120.202	0.103572	0.193478	0.535319	0.59243	NA	BP0576	BP0576
2666763	35.2969	0.10349	0.363757	0.284504	0.776024	NA	BP1703	BP1703
2664638	104.138	0.103061	0.218446	0.471791	0.637076	NA	gabD	gabD
2667202	206.952	0.103046	0.299396	0.344179	0.730712	NA	tviD	tviD
2665440	746.771	0.103045	0.146571	0.70304	0.482031	0.793548	BP2359	BP2359
2665337	20.4105	0.102474	0.426868	0.240061	0.810283	NA	BP0110	BP0110
2667747	212.948	0.102429	0.204081	0.501902	0.615737	NA	BP0680	BP0680
2665952	274.134	0.102426	0.276421	0.370544	0.710977	NA	bopN	bopN
2664748	93.6162	0.102319	0.245958	0.416	0.67741	NA	BP0226	BP0226
2664992	73.7561	0.102194	0.269016	0.379879	0.704035	NA	BP3690	BP3690
2664347	66.4157	0.10189	0.251659	0.404874	0.68557	NA	BP0419	BP0419
2665273	46.8728	0.101699	0.436994	0.232723	0.815976	NA	BP1211	BP1211
2667573	479.124	0.101645	0.122182	0.831921	0.405454	0.735183	coaE	coaE
2667235	10.8157	0.101629	0.625324	0.162522	0.870895	NA	BP1190	BP1190
2666293	23.3799	0.101469	0.417974	0.242763	0.808189	NA	BP3356	BP3356
2667727	83.7441	0.101356	0.247989	0.408711	0.682751	NA	BP0660	BP0660
2664092	76.5525	0.101293	0.229736	0.440911	0.659278	NA	BP0538	BP0538
2665001	885.345	0.101191	0.104245	0.970709	0.331693	0.686204	glmU	glmU
2665026	2.53744	0.100776	1.18188	0.0852675	0.932049	NA	BP3721	BP3721
2667325	446.829	0.100642	0.121358	0.829296	0.406937	0.735709	moeA	moeA
2664804	925.052	0.100622	0.217966	0.461638	0.644341	0.873007	BP0625	BP0625
2664803	296.294	0.100282	0.171056	0.586249	0.557708	NA	BP1065	BP1065
2665159	262.57	0.100176	0.213053	0.470191	0.638218	NA	BP3540	BP3540
2665875	22.2303	0.099883	0.3745	0.26671	0.789692	NA	BP2135	BP2135
2666070	205.68	0.0994102	0.203304	0.488972	0.624862	NA	panB	panB
2666537	35.0405	0.0988695	0.344657	0.286863	0.774217	NA	BP3055	BP3055
2665085	776.995	0.0987793	0.145431	0.679219	0.496999	0.802094	BP3815	BP3815
2667355	526.26	0.0987492	0.129585	0.762042	0.446035	0.760395	BP3237	BP3237
2664150	166.148	0.0986746	0.180205	0.547569	0.583988	NA	fumC	fumC
2665181	10.5291	0.0986513	0.650632	0.151624	0.879484	NA	flgK	flgK
2665406	1471.88	0.098253	0.149969	0.655156	0.512368	0.811496	ptxD	ptxD
2666004	18.939	0.0981216	0.427327	0.229617	0.818389	NA	BP2207	BP2207
2667234	170.479	0.0976123	0.202216	0.482712	0.6293	NA	BP1189	BP1189
2664381	778.475	0.0974776	0.105068	0.927759	0.353533	0.707352	BP0571	BP0571
2666591	60.8837	0.0972727	0.306045	0.317838	0.750608	NA	BP2066	BP2066
2665620	534.815	0.0972476	0.123118	0.789871	0.429603	0.748915	BP1467	BP1467
2664337	85.514	0.097099	0.242645	0.400168	0.689033	NA	BP0117	BP0117
2665559	305.116	0.0968009	0.132656	0.729711	0.465567	NA	BP3153	BP3153
2664180	246.595	0.0966388	0.161715	0.597588	0.550115	NA	BP0941	BP0941
2666981	53.5022	0.0965388	0.265304	0.36388	0.715948	NA	BP2144	BP2144
2667080	216.21	0.0961374	0.217646	0.441714	0.658696	NA	BP2071	BP2071
2665238	265.62	0.095742	0.137713	0.69523	0.486911	NA	BP3579	BP3579
2663973	625.082	0.0955535	0.205714	0.464497	0.642292	0.872187	BP0907	BP0907
2665017	4.50648	0.0954767	0.848517	0.112522	0.91041	NA	BP3712	BP3712
2664745	368.816	0.0953399	0.146797	0.649468	0.516036	0.814689	BP0234	BP0234
2665863	31.5807	0.0952382	0.33358	0.285503	0.775259	NA	BP2427	BP2427
2665437	83.6798	0.0951214	0.210766	0.451312	0.651764	NA	BP2355	BP2355
3131323	175699	0.0946922	0.211375	0.447981	0.654167	0.87748	BPt09	BPt09
2665584	178.028	0.0945271	0.161597	0.584956	0.558577	NA	BP1747	BP1747
2665599	375.938	0.094099	0.135664	0.693619	0.487921	0.793548	BP2810	BP2810
2664480	18.1253	0.0936288	0.50924	0.18386	0.854123	NA	BP0017	BP0017
2665133	12.4041	0.0934498	0.517906	0.180438	0.856809	NA	fliL	fliL
2664982	454.427	0.0933823	0.160201	0.582908	0.559955	0.830618	glcB	glcB
2667504	90.7765	0.0933348	0.198159	0.47101	0.637634	NA	BP3220	BP3220
2664464	58.2929	0.0931162	0.290728	0.320287	0.748751	NA	BP0306	BP0306
2665148	20.5192	0.0928272	0.449112	0.206691	0.836251	NA	BP0430	BP0430
2665126	766.464	0.0925345	0.138717	0.667076	0.504723	0.807165	livJ	livJ
2666592	84.9379	0.0925245	0.262817	0.352049	0.724801	NA	BP2067	BP2067
2666969	1.98398	0.0920298	1.17466	0.0783461	0.937553	NA	BP1177	BP1177
2667566	434.27	0.0919943	0.170567	0.539343	0.58965	0.848354	BP1151	BP1151
2666340	306.848	0.0917132	0.145476	0.630435	0.52841	NA	BP2760	BP2760
2667276	79.8996	0.0916005	0.228542	0.400803	0.688565	NA	BP2408	BP2408
2665622	230.183	0.0915516	0.162651	0.56287	0.573523	NA	BP1469	BP1469
2664518	155.519	0.0912706	0.193181	0.472461	0.636598	NA	BP0912	BP0912
2666298	102.966	0.0910146	0.234484	0.388149	0.697906	NA	BP3362	BP3362
2667319	230.065	0.0906064	0.148131	0.611665	0.540759	NA	BP2701	BP2701
2665571	104.078	0.0902595	0.237742	0.379653	0.704203	NA	BP2342	BP2342
2665557	1755.16	0.0902476	0.155396	0.58076	0.561402	0.830618	BP3151	BP3151
2664547	976.776	0.0900341	0.160798	0.559919	0.575534	0.837821	gidA	gidA
2664888	146.439	0.0899571	0.228873	0.393044	0.694287	NA	hemB	hemB
2666465	61.9367	0.0899215	0.273577	0.328688	0.742391	NA	BP3396	BP3396
2665377	373.439	0.0897163	0.135278	0.663201	0.507202	0.810028	rpoN	rpoN
2665279	194.981	0.0895352	0.157433	0.56872	0.569546	NA	BP0101	BP0101
2665391	578.897	0.0894559	0.146124	0.612194	0.54041	0.826048	BP1146	BP1146
2666826	529.212	0.089335	0.17137	0.521299	0.602158	0.856144	BP1531	BP1531
2666681	150.286	0.089291	0.181157	0.492894	0.622087	NA	kdpD	kdpD
2664142	247.519	0.0889049	0.147549	0.602544	0.546812	NA	BP0152	BP0152
2664378	471.126	0.0883976	0.141768	0.623537	0.532932	0.826048	BP0301	BP0301
2666896	483.216	0.088311	0.114365	0.772185	0.440005	0.756661	BP3276	BP3276
2666433	49.683	0.0876041	0.348656	0.251262	0.801612	NA	BP2027	BP2027
2666597	363.486	0.086793	0.140543	0.617555	0.536869	0.826048	leuC	leuC
2664085	335.699	0.086788	0.157927	0.549545	0.582632	0.842617	BP0558	BP0558
2666654	174.808	0.0866862	0.204244	0.424424	0.671256	NA	BP2159	BP2159
2665897	202.436	0.0866368	0.176339	0.491309	0.623208	NA	aroE	aroE
2666683	88.5057	0.0864881	0.194485	0.444703	0.656534	NA	BP2485	BP2485
2666695	154.368	0.0862695	0.171352	0.503464	0.614638	NA	pstA	pstA
2664510	495.547	0.0859142	0.1354	0.63452	0.525742	0.824182	BP0386	BP0386
3131330	428439	0.0858123	0.253966	0.337889	0.735447	0.919441	BPt15	BPt15
2666837	457.917	0.0856137	0.114343	0.748745	0.454011	0.765794	BP3413	BP3413
2665449	94.7916	0.0851456	0.224048	0.380032	0.703921	NA	BP3041	BP3041
2664887	303.978	0.0849756	0.142414	0.596682	0.55072	NA	BP3647	BP3647
2665754	45.5628	0.0848708	0.286293	0.296447	0.766889	NA	BP2588	BP2588
2664616	188.532	0.0848327	0.162252	0.522846	0.601082	NA	BP0785	BP0785
2667014	9.43411	0.0848228	0.659535	0.12861	0.897666	NA	BP2974	BP2974
2665400	486.578	0.0846865	0.137187	0.617306	0.537033	0.826048	leuD	leuD
2667672	500.52	0.084277	0.142557	0.591183	0.554398	0.830522	BP3253	BP3253
2665432	53.3956	0.0842602	0.300308	0.280579	0.779034	NA	BP2350	BP2350
2663991	208.062	0.0837648	0.187348	0.447109	0.654796	NA	BP0304	BP0304
2664298	452.158	0.0837428	0.138714	0.60371	0.546037	0.829862	BP0561	BP0561
2667700	43.3759	0.0837144	0.374917	0.223288	0.823311	NA	BP0892	BP0892
2664663	315.559	0.0834254	0.153813	0.542381	0.587556	0.846328	BP0046	BP0046
2666554	139.091	0.0831507	0.224029	0.371161	0.710517	NA	BP2479	BP2479
2664221	45.8	0.0828031	0.280216	0.295497	0.767614	NA	fusA'	fusA'
2665460	24.9836	0.0826364	0.430735	0.19185	0.84786	NA	modA	modA
2666535	274.93	0.0824215	0.161468	0.510451	0.609736	NA	BP3053	BP3053
2666749	742.836	0.0820067	0.119952	0.683663	0.494188	0.798603	BP2420	BP2420
3131329	65003.5	0.0819421	0.171907	0.476665	0.633601	0.86988	BPr07	BPr07
2663993	399.979	0.0818842	0.119044	0.687851	0.491546	0.797469	BP0302	BP0302
2666372	338.126	0.0817354	0.137156	0.595929	0.551222	0.829862	BP3092	BP3092
3131283	64946.8	0.0814045	0.171868	0.473645	0.635753	0.870015	BPr04	BPr04
2664747	53.8499	0.0813327	0.310616	0.261844	0.793442	NA	catD2	catD2
2667671	250.04	0.0812715	0.15255	0.532754	0.594204	NA	BP3252	BP3252
3131320	64932	0.0811731	0.171848	0.472354	0.636674	0.87031	BPr03	BPr03
2664667	284.398	0.0810564	0.186358	0.434949	0.663599	NA	BP0483	BP0483
2665209	73.2335	0.0809539	0.226123	0.358009	0.720337	NA	BP1338	BP1338
2665611	53.3706	0.080723	0.305453	0.264273	0.79157	NA	BP2837	BP2837
2666067	881.164	0.0805642	0.162951	0.494406	0.621019	0.863266	BP2747	BP2747
2667195	498.124	0.0805409	0.149814	0.537604	0.59085	0.849005	BP2083	BP2083
2665134	10.5465	0.0802873	0.566142	0.141815	0.887226	NA	fliK	fliK
2667220	376.606	0.0802824	0.138391	0.580115	0.561837	0.830618	livM	livM
2665139	276.748	0.0801939	0.198753	0.403485	0.686592	NA	BP1345	BP1345
2667270	70.3403	0.0799371	0.310448	0.257489	0.796801	NA	BP2402	BP2402
2665444	288.296	0.0796443	0.172082	0.462828	0.643487	NA	sdhC	sdhC
2664235	71.346	0.0796039	0.243639	0.326729	0.743873	NA	BP0048	BP0048
2665705	48.7971	0.0795986	0.327831	0.242804	0.808157	NA	BP1952	BP1952
2667340	537.769	0.0795715	0.210716	0.377624	0.70571	0.909238	BP2632	BP2632
2664229	182.807	0.0794865	0.178141	0.446199	0.655454	NA	BP0450	BP0450
2664217	419.383	0.0791421	0.163257	0.484769	0.62784	0.865913	def	def
2664276	17.7814	0.0791358	0.453022	0.174684	0.861328	NA	BP0175	BP0175
2665843	315.093	0.0791025	0.202185	0.391238	0.695622	0.904748	cphA	cphA
2664590	39.3644	0.0790287	0.337305	0.234295	0.814756	NA	BP1009	BP1009
2665497	546.181	0.0788695	0.152002	0.518872	0.60385	0.856144	BP2436	BP2436
2666628	173.823	0.078728	0.218137	0.360911	0.718166	NA	glnQ	glnQ
2664173	127.951	0.0782382	0.204045	0.383436	0.701396	NA	BP0548	BP0548
2665024	2.94544	0.0778019	1.18857	0.0654586	0.947809	NA	BP3719	BP3719
2664849	72.9372	0.0776857	0.289042	0.26877	0.788107	NA	BP3837	BP3837
2664145	41.6638	0.0776776	0.307675	0.252466	0.800681	NA	BP0309	BP0309
2666282	27.6308	0.0776753	0.365509	0.212513	0.831707	NA	BP2871	BP2871
2667211	8.3809	0.077586	0.700077	0.110825	0.911755	NA	vipC	vipC
2666337	344.297	0.0768373	0.160728	0.478058	0.632609	0.869573	BP1279	BP1279
2667072	451.386	0.0767908	0.168583	0.455506	0.648745	0.876126	BP3402	BP3402
2665397	271.348	0.0762264	0.183394	0.415643	0.677671	NA	BP0150	BP0150
2667019	15.5745	0.076216	0.541163	0.140837	0.887998	NA	BP2156	BP2156
2667726	31.9718	0.0761935	0.388243	0.196252	0.844413	NA	BP0659	BP0659
2664832	1059.05	0.0745886	0.11352	0.657055	0.511145	0.811496	ribB	ribB
2664030	94.0051	0.0744603	0.212336	0.350672	0.725835	NA	bhuR	bhuR
2664781	1148.57	0.0743193	0.15533	0.47846	0.632323	0.869573	BP0598	BP0598
2667729	148.899	0.0740815	0.193658	0.382538	0.702062	NA	BP0661	BP0661
2664202	218.211	0.0740024	0.144017	0.513844	0.607361	NA	BP1036	BP1036
2667128	231.178	0.0737951	0.160308	0.460332	0.645278	NA	tmk	tmk
2665482	20.7159	0.0737407	0.426013	0.173095	0.862577	NA	BP2390	BP2390
2666682	15.2223	0.0734365	0.501201	0.146521	0.88351	NA	kdpE	kdpE
2666062	37.6041	0.0730569	0.326064	0.224057	0.822713	NA	BP2742	BP2742
2667223	167.782	0.0728297	0.20347	0.357937	0.72039	NA	BP1512	BP1512
2666768	19.1817	0.0724837	0.371869	0.194917	0.845458	NA	BP3423	BP3423
2664871	56.8081	0.0724571	0.3093	0.234262	0.814782	NA	BP3644	BP3644
2665313	243.696	0.0722484	0.164094	0.440287	0.659729	NA	BP1265	BP1265
2664935	312.113	0.0722408	0.142242	0.507874	0.611542	NA	BP3691	BP3691
2664843	79.0631	0.0719921	0.236371	0.304573	0.760692	NA	BP1289	BP1289
2665782	357.212	0.0719452	0.159075	0.452272	0.651073	0.876633	glnE	glnE
2665609	18.113	0.0719262	0.4265	0.168643	0.866077	NA	BP2820	BP2820
2666822	540.403	0.0719182	0.162549	0.442441	0.65817	0.879373	purK	purK
2666934	2042.03	0.0714351	0.113046	0.63191	0.527445	0.825305	clpA	clpA
2666177	111.532	0.0713422	0.200446	0.355917	0.721903	NA	BP2917	BP2917
2665906	1065.15	0.0712535	0.0975642	0.730324	0.465192	0.778449	BP3013	BP3013
2664065	717.919	0.0711229	0.115332	0.616678	0.537447	0.826048	BP0183	BP0183
2666462	191.494	0.0710255	0.175995	0.403566	0.686532	NA	BP3393	BP3393
2667352	152.389	0.070861	0.166721	0.425028	0.670817	NA	BP3234	BP3234
2664369	366.364	0.0708449	0.142841	0.495971	0.619915	0.863266	BP0740	BP0740
2665428	214.505	0.0705637	0.222669	0.316899	0.75132	NA	BP1907	BP1907
2665868	511.824	0.0704001	0.150426	0.468006	0.639781	0.871371	rnc	rnc
2665555	289.087	0.0698555	0.136835	0.510508	0.609696	NA	BP3149	BP3149
2665387	41.4432	0.069775	0.341787	0.204148	0.838238	NA	BP1169	BP1169
2665587	312.816	0.0697126	0.152096	0.458347	0.646703	NA	BP1750	BP1750
2665908	683.974	0.069595	0.126294	0.551054	0.581596	0.842617	BP3015	BP3015
2666422	49.2032	0.0694235	0.331746	0.209267	0.83424	NA	brfB	brfB
2665805	682.355	0.0690621	0.241449	0.286032	0.774854	0.936662	BP1500	BP1500
3131333	24419.4	0.0688938	0.167317	0.411755	0.680519	0.892096	BPt16	BPt16
2664984	63.2555	0.0688502	0.269083	0.25587	0.798051	NA	BP3682	BP3682
2665583	410.003	0.0682812	0.11808	0.578261	0.563088	0.830618	BP1746	BP1746
2667646	12.4385	0.0682625	0.703299	0.0970605	0.922678	NA	BP1870	BP1870
2665807	10.6278	0.0682173	0.57089	0.119493	0.904885	NA	BP3106	BP3106
2667258	307.04	0.0681093	0.169582	0.40163	0.687956	NA	BP3599	BP3599
2665920	32.4635	0.0680738	0.334387	0.203578	0.838683	NA	BP0715	BP0715
2665286	105.767	0.0676478	0.206563	0.327493	0.743295	NA	BP1370	BP1370
2665048	104.403	0.0676198	0.251768	0.26858	0.788253	NA	BP3765	BP3765
2667719	10.8855	0.0675044	0.72708	0.0928431	0.926028	NA	BP0997	BP0997
2665352	490.775	0.0673464	0.146303	0.46032	0.645287	0.873007	parE	parE
2666980	346.679	0.0672272	0.211912	0.317241	0.75106	0.922903	BP2143	BP2143
2665538	106.276	0.0670871	0.295409	0.227099	0.820347	NA	fimX	fimX
2667245	9.19656	0.0669155	0.791698	0.0845215	0.932642	NA	BP1790	BP1790
2666659	241.181	0.0666513	0.196107	0.339873	0.733952	NA	BP2164	BP2164
2665153	53.2188	0.0665118	0.322267	0.206387	0.836488	NA	BP1330	BP1330
2667460	288.429	0.0663755	0.262839	0.252533	0.800629	NA	alr	alr
2664261	358.717	0.0663546	0.133206	0.498136	0.618388	0.863266	BP0564	BP0564
2664575	8.94371	0.0663272	0.692514	0.0957774	0.923697	NA	fliA	fliA
2665856	132.258	0.0659431	0.185586	0.355324	0.722347	NA	BP2980	BP2980
2664479	94.0713	0.0657291	0.237735	0.276481	0.782179	NA	BP0019	BP0019
2665524	104.69	0.0656079	0.304505	0.215458	0.82941	NA	BP2660	BP2660
2665580	141.5	0.0655805	0.232121	0.282528	0.777539	NA	BP0069	BP0069
2664921	53.6414	0.0654408	0.347765	0.188175	0.850739	NA	exbD	exbD
2666570	9.31052	0.065423	0.722864	0.0905053	0.927886	NA	BP2620	BP2620
2667588	19.7136	0.065413	0.444473	0.14717	0.882998	NA	BP0420	BP0420
3131279	110171	0.0652838	0.19611	0.332894	0.739214	0.921589	BPt01	BPt01
2664096	107.811	0.0651653	0.196038	0.332412	0.739578	NA	BP0255	BP0255
2664019	829.326	0.0651074	0.1155	0.5637	0.572958	0.835056	BP0190	BP0190
2665873	2986.55	0.0650848	0.113664	0.572606	0.566912	0.830618	murD	murD
2667297	944.939	0.0645692	0.0932112	0.692719	0.488486	0.793548	BP2197	BP2197
3131277	53624	0.0645262	0.51162	0.126121	0.899636	0.970787	BPt34	BPt34
2666196	252.281	0.0644479	0.192904	0.334094	0.738309	NA	BP2787	BP2787
2665492	375.859	0.063849	0.134275	0.475511	0.634423	0.86988	BP2400	BP2400
2667353	216.733	0.06383	0.183605	0.347648	0.728105	NA	BP3235	BP3235
2664343	140.17	0.0635027	0.246474	0.257644	0.796681	NA	BP0824	BP0824
2664857	296.748	0.0630129	0.134698	0.467808	0.639922	NA	BP3845	BP3845
2665227	581.609	0.0628087	0.136628	0.459705	0.645728	0.873007	baf	baf
2665130	457.381	0.0622197	0.174297	0.356974	0.721111	0.914909	BP1413	BP1413
2664712	216.27	0.061417	0.15609	0.393473	0.69397	NA	BP0630	BP0630
2667397	226.627	0.0613138	0.178519	0.343458	0.731254	NA	qor	qor
2665714	7.44079	0.0611376	0.808238	0.0756431	0.939703	NA	BP1956	BP1956
2664684	135.49	0.0610151	0.190521	0.320254	0.748776	NA	BP0045	BP0045
2665168	88.5096	0.0609293	0.224971	0.270831	0.786521	NA	BP3549	BP3549
2664895	54.9864	0.0608481	0.315644	0.192774	0.847136	NA	BP3497	BP3497
2666861	75.4326	0.0607359	0.232926	0.260752	0.794284	NA	BP1812	BP1812
2665005	128.256	0.0606695	0.18674	0.324887	0.745266	NA	BP3739	BP3739
2666807	263.493	0.0605126	0.187377	0.322945	0.746737	NA	ilvG	ilvG
2666825	105.46	0.0604054	0.221509	0.2727	0.785084	NA	BP1530	BP1530
2665625	264.441	0.0602671	0.206877	0.291319	0.770808	NA	fdhA	fdhA
2667753	262.264	0.0597658	0.208718	0.286348	0.774612	NA	BP0685	BP0685
2667230	772.901	0.0597278	0.18204	0.328103	0.742834	0.922618	fba	fba
2664802	473.353	0.0593894	0.118711	0.500287	0.616873	0.863266	maeB	maeB
2664614	13.4647	0.0588928	0.545281	0.108005	0.913992	NA	BP0882	BP0882
2665091	310.415	0.0588489	0.171072	0.344001	0.730846	NA	BP3828	BP3828
2664396	3044.23	0.0588453	0.138685	0.424308	0.671341	0.888158	BP0534	BP0534
2666278	93.8885	0.0585898	0.213908	0.273901	0.78416	NA	BP2882	BP2882
2667075	842.948	0.0585875	0.133363	0.439308	0.660438	0.880347	ompQ	ompQ
2664917	863.478	0.0584606	0.136538	0.428165	0.668531	0.888158	BP3521	BP3521
2667750	55.5436	0.0583063	0.284454	0.204976	0.837591	NA	BP0683	BP0683
3131307	292307	0.0582442	0.210503	0.276691	0.782018	0.938174	BPt36	BPt36
2666251	11.1545	0.0581175	0.539819	0.107661	0.914264	NA	BP1670	BP1670
2666973	3.77751	0.0580876	0.880121	0.0659996	0.947378	NA	BP2845	BP2845
2666679	4.64844	0.0580633	0.875956	0.0662856	0.94715	NA	BP0071	BP0071
3131284	41455	0.0578838	0.225298	0.256921	0.79724	0.945914	BPt50	BPt50
2664075	5.64917	0.0577006	0.820469	0.0703263	0.943934	NA	BP0041	BP0041
2664988	69.8836	0.0576305	0.257605	0.223717	0.822978	NA	BP3686	BP3686
2666262	9.92706	0.0576194	0.808904	0.0712315	0.943214	NA	arsC	arsC
2666941	210.499	0.057563	0.189765	0.303339	0.761631	NA	aat	aat
2664908	39.7313	0.0575574	0.350316	0.164301	0.869494	NA	BP3511	BP3511
2666948	20.0095	0.0573341	0.370889	0.154586	0.877148	NA	BP3451	BP3451
2667496	691.444	0.0571854	0.163081	0.350656	0.725846	0.914909	BP3223	BP3223
2665776	528.251	0.0569042	0.135705	0.419323	0.67498	0.889937	truA	truA
2666187	701.03	0.0567614	0.155616	0.364753	0.715296	0.914896	BP2934	BP2934
2667214	283.741	0.0567375	0.139206	0.407581	0.683582	NA	wbpP	wbpP
2666436	42.3362	0.0566301	0.363773	0.155674	0.87629	NA	BP2029A	BP2029A
2665446	105.207	0.0564744	0.187687	0.300897	0.763493	NA	BP2087	BP2087
2665698	1017.32	0.0564208	0.0973949	0.579299	0.562387	0.830618	argC	argC
2664198	251.84	0.0563236	0.193507	0.291067	0.771	NA	idnO	idnO
2666901	146.487	0.0562063	0.219254	0.256352	0.797679	NA	BP2732	BP2732
2666307	6.8776	0.0559627	0.670837	0.0834221	0.933516	NA	BP3371	BP3371
2664425	18.378	0.0554542	0.43865	0.12642	0.899399	NA	BP0635	BP0635
2666144	246.897	0.055347	0.175573	0.315235	0.752583	NA	waaF	waaF
2667547	592.427	0.0548347	0.149513	0.366755	0.713802	0.914896	BP2049	BP2049
2664548	8.43773	0.0539697	0.690746	0.0781325	0.937723	NA	BP0925	BP0925
2667206	300.866	0.0538705	0.283905	0.189748	0.849506	NA	BP1620	BP1620
2664087	3.05445	0.0538652	1.16464	0.0462505	0.963111	NA	BP0739	BP0739
2664794	2.93596	0.0537766	1.17429	0.045795	0.963474	NA	BP0611	BP0611
2667375	427.967	0.0537356	0.151839	0.353898	0.723415	0.914909	hemE	hemE
2667446	976.659	0.0536253	0.301405	0.177918	0.858788	0.958714	oplaH	oplaH
2666365	220.767	0.053485	0.150978	0.354256	0.723147	NA	BP3036	BP3036
2666930	47.119	0.053366	0.28984	0.184122	0.853917	NA	BP2808	BP2808
2665781	667.943	0.0532733	0.177487	0.300153	0.76406	0.929996	BP1259	BP1259
2664401	2.12005	0.0531012	1.26022	0.0421366	0.96639	NA	BP0355	BP0355
2667571	84.0859	0.0530262	0.257559	0.20588	0.836885	NA	BP1156	BP1156
2664477	692.8	0.0529453	0.18784	0.281864	0.778048	0.938174	BP0337	BP0337
2665380	507.748	0.0527886	0.117364	0.449785	0.652865	0.876887	BP1218	BP1218
2665506	198.897	0.052496	0.192983	0.272024	0.785604	NA	BP2670	BP2670
2667231	42.7069	0.0520697	0.338784	0.153696	0.877849	NA	BP1520	BP1520
2665990	75.8875	0.0520603	0.26964	0.193073	0.846902	NA	BP2731	BP2731
2665394	22.978	0.0508306	0.416381	0.122077	0.902838	NA	BP0186	BP0186
2665152	190.406	0.0508101	0.192636	0.263763	0.791963	NA	BP1359	BP1359
2666416	1458.2	0.0504831	0.0965187	0.523039	0.600947	0.855621	BP3338	BP3338
2666108	143.222	0.0504722	0.191724	0.263255	0.792354	NA	BP2015	BP2015
2664785	365.458	0.0504331	0.144425	0.349199	0.72694	0.914909	BP0602	BP0602
2664400	279.847	0.0504085	0.143528	0.351212	0.72543	NA	phoR	phoR
2665638	474.722	0.0501142	0.117627	0.426044	0.670076	0.888158	ruvB	ruvB
2667217	244.775	0.050003	0.313905	0.159293	0.873438	NA	bscR	bscR
2665689	74.2269	0.0498497	0.301436	0.165374	0.86865	NA	BP1172	BP1172
2664918	1856.51	0.0496707	0.125945	0.394385	0.693297	0.902677	BP3522	BP3522
2667341	622.56	0.0495064	0.159137	0.311094	0.755729	0.92624	BP2633	BP2633
2664708	39.5054	0.0492757	0.361936	0.136145	0.891707	NA	ecnA1	ecnA1
2666441	60.7952	0.0491629	0.336661	0.146031	0.883897	NA	BP1773	BP1773
2664383	349.944	0.0491381	0.161368	0.304509	0.76074	0.92687	BP0410	BP0410
2667758	907.532	0.0491243	0.155106	0.316715	0.75146	0.922903	BP0691	BP0691
2664373	25.4299	0.0489972	0.493849	0.0992149	0.920968	NA	BP0828	BP0828
2665266	38.2578	0.0489882	0.340115	0.144034	0.885473	NA	BP3623	BP3623
2664330	35.8622	0.0489352	0.367882	0.133019	0.894178	NA	BP0437	BP0437
2666811	25.1192	0.0489005	0.428823	0.114034	0.909211	NA	BP2863	BP2863
2664440	50.954	0.0488161	0.369114	0.132252	0.894785	NA	BP0506	BP0506
2666867	26.6758	0.0485204	0.455174	0.106598	0.915108	NA	BP2774	BP2774
2666756	102.91	0.0484597	0.232702	0.208248	0.835035	NA	phaG	phaG
2665518	10.3819	0.0484289	0.897928	0.0539341	0.956988	NA	BP1130	BP1130
2666157	54.3714	0.0478339	0.289056	0.165483	0.868564	NA	BP2301	BP2301
2665719	65.8739	0.0477435	0.277685	0.171934	0.86349	NA	BP1982	BP1982
2665623	648.888	0.0475802	0.137457	0.346147	0.729232	0.914909	BP1470	BP1470
2665780	284.13	0.0473681	0.148336	0.319329	0.749477	NA	sdaA	sdaA
2667572	467.526	0.047288	0.136593	0.346196	0.729195	0.914909	BP3816	BP3816
2665732	476.803	0.0470868	0.135417	0.347716	0.728054	0.914909	BP2379	BP2379
2667694	25.9409	0.0467689	0.388077	0.120515	0.904076	NA	BP0416	BP0416
2665240	472.357	0.0463073	0.189621	0.244209	0.807069	0.947142	BP3581	BP3581
2665488	1084.75	0.0462771	0.120184	0.385052	0.700199	0.907025	BP2396	BP2396
2667578	608.218	0.0461513	0.130819	0.352788	0.724247	0.914909	recJ	recJ
2666924	36.5772	0.0460501	0.40442	0.113867	0.909343	NA	BP2802	BP2802
2667257	402	0.0460188	0.130037	0.35389	0.723422	0.914909	thiD	thiD
2667510	82.0261	0.0459609	0.29737	0.154558	0.87717	NA	BP3217	BP3217
2665267	591.837	0.0456676	0.121878	0.3747	0.707883	0.910136	BP3624	BP3624
2667360	1803.84	0.0456179	0.119755	0.380927	0.703257	0.907025	BP3140	BP3140
2667007	483.344	0.0455542	0.118135	0.385611	0.699784	0.907025	BP2964	BP2964
2665894	109.593	0.0449768	0.225177	0.19974	0.841684	NA	BP3001	BP3001
2667069	77.5148	0.0449495	0.402392	0.111706	0.911057	NA	BP3399	BP3399
2664650	191.422	0.0447481	0.161531	0.277025	0.781761	NA	BP0559	BP0559
2667565	705.936	0.0447382	0.117183	0.381781	0.702624	0.907025	glpK	glpK
2664919	301.304	0.044506	0.166469	0.267352	0.789198	NA	BP3523	BP3523
2666418	409.896	0.0441269	0.127565	0.345918	0.729405	0.914909	garK	garK
2664953	397.513	0.0436377	0.129429	0.337155	0.736	0.919441	BP3651	BP3651
2665848	50.8194	0.0436304	0.303062	0.143965	0.885528	NA	BP2895	BP2895
2666902	19.1788	0.0435328	0.419408	0.103796	0.917331	NA	BP2733	BP2733
2665913	2693.81	0.0432429	0.145982	0.296221	0.767061	0.930892	ftsQ	ftsQ
2666022	153.385	0.0429318	0.198412	0.216378	0.828693	NA	dut	dut
2667616	93.7955	0.0424669	0.210178	0.202052	0.839876	NA	BP2131	BP2131
2664669	487.449	0.0424012	0.195071	0.217362	0.827926	0.958528	BP0051	BP0051
2665794	142.667	0.0423924	0.212131	0.199841	0.841605	NA	mobB	mobB
2667681	212.182	0.042299	0.148743	0.284377	0.776122	NA	dsbB	dsbB
2667491	297.329	0.0419362	0.138263	0.303308	0.761655	NA	ppk	ppk
2666161	5.05067	0.0418499	0.767075	0.0545578	0.956491	NA	bfeA	bfeA
2667686	55.8352	0.0417487	0.266581	0.156608	0.875554	NA	dld	dld
2666733	458.718	0.0413198	0.123963	0.333323	0.738891	0.921589	pepA	pepA
2664117	20.3322	0.0412224	0.417141	0.0988214	0.92128	NA	BP0237	BP0237
2664831	307.992	0.0411003	0.146853	0.279874	0.779574	NA	BP3483	BP3483
2664476	477.386	0.0409755	0.174384	0.234973	0.81423	0.948013	BP0336	BP0336
2665371	1813.2	0.0407843	0.0972291	0.419466	0.674876	0.889937	maeB	maeB
2666082	1796.39	0.0406838	0.129849	0.313317	0.75404	0.925106	BP1305	BP1305
2665277	427.993	0.040614	0.223567	0.181663	0.855847	0.958714	BP1363	BP1363
2667553	109.162	0.0405135	0.2101	0.192829	0.847093	NA	BP2886	BP2886
2667538	439.824	0.0404285	0.148423	0.272387	0.785325	0.939312	bplH	bplH
2664533	28.5493	0.0403902	0.368569	0.109586	0.912737	NA	BP0779	BP0779
2666868	150.902	0.039579	0.183081	0.216183	0.828845	NA	BP2775	BP2775
2664190	139.646	0.0394566	0.217101	0.181743	0.855784	NA	BP0407	BP0407
2666011	150.593	0.0393143	0.234566	0.167605	0.866894	NA	BP2213	BP2213
2665967	492.029	0.0392132	0.240439	0.16309	0.870448	0.961704	iscS	iscS
2667209	18.4527	0.0390531	0.470558	0.0829932	0.933857	NA	kpsE	kpsE
2666800	200.571	0.0389621	0.2126	0.183265	0.85459	NA	BP1535	BP1535
2665674	19.4971	0.0389471	0.45943	0.0847728	0.932442	NA	BP2513	BP2513
2665888	109.005	0.0388537	0.201552	0.192773	0.847137	NA	BP2946	BP2946
2664059	81.9874	0.0387805	0.217631	0.178194	0.858571	NA	BP0365	BP0365
2666063	451.067	0.0386169	0.169185	0.228252	0.81945	0.951395	BP2743	BP2743
2666916	309.579	0.0385864	0.176142	0.219064	0.8266	NA	BP2750	BP2750
2664073	59.4721	0.0383709	0.304003	0.126219	0.899558	NA	BP0444	BP0444
2664806	410.411	0.0379845	0.138872	0.273522	0.784452	0.939312	maeB	maeB
2665935	259.629	0.0374887	0.191062	0.196212	0.844444	NA	BP1440	BP1440
2664403	32.378	0.0371187	0.372428	0.099667	0.920609	NA	BP0640	BP0640
2664228	147.513	0.0368533	0.182178	0.202292	0.839688	NA	BP0433	BP0433
2666639	50.9317	0.0368228	0.291066	0.12651	0.899328	NA	BP1963	BP1963
2667074	539.122	0.036747	0.13212	0.278134	0.780909	0.938174	BP3404	BP3404
2666395	18.6118	0.0364762	0.475842	0.0766563	0.938897	NA	BP1657	BP1657
2667421	212.3	0.0364014	0.159736	0.227885	0.819735	NA	BP1109	BP1109
2666883	52.9838	0.0363814	0.39925	0.0911244	0.927394	NA	amaB	amaB
2667469	225.791	0.036127	0.172323	0.209647	0.833943	NA	fauA	fauA
2664555	160.776	0.0360339	0.183574	0.19629	0.844383	NA	mltB	mltB
2664184	19.1858	0.0359497	0.416367	0.0863413	0.931195	NA	BP0816	BP0816
2664484	44.4899	0.0350623	0.320042	0.109555	0.912762	NA	BP0468	BP0468
2664805	36.0805	0.0348988	0.399127	0.0874377	0.930324	NA	BP0653	BP0653
2664370	59.5531	0.0348346	0.287253	0.121268	0.903479	NA	BP0741	BP0741
2666933	1104	0.034604	0.112472	0.307669	0.758335	0.92687	BP2752	BP2752
2666364	345.267	0.034182	0.122451	0.279147	0.780132	0.938174	pyrC	pyrC
2664571	1.86597	0.0340418	1.26105	0.0269949	0.978464	NA	BP0910	BP0910
2664627	2.02993	0.0339827	1.26219	0.0269236	0.978521	NA	BP0957	BP0957
2665047	419.944	0.0338112	0.172927	0.195523	0.844984	0.958714	BP0964	BP0964
2666777	556.695	0.0337265	0.141798	0.237849	0.811998	0.947142	livJ	livJ
2665775	1682.1	0.0336924	0.112678	0.299015	0.764928	0.930135	BP1485	BP1485
2664573	2.09607	0.0336039	1.29541	0.0259409	0.979305	NA	cheY	cheY
2667191	141.984	0.0334873	0.196425	0.170484	0.864629	NA	BP1642	BP1642
2666863	140.462	0.0331187	0.182669	0.181304	0.856129	NA	BP1814	BP1814
2665014	1382.67	0.0329735	0.234631	0.140534	0.888238	0.965597	rpoH	rpoH
2664329	361.094	0.0329344	0.183094	0.179877	0.857249	0.958714	BP0988	BP0988
2666274	380.093	0.032308	0.167355	0.193051	0.846919	0.958714	BP2878	BP2878
2665495	1501.64	0.0321654	0.118617	0.271171	0.78626	0.939398	mucD	mucD
2665728	136.94	0.0321618	0.195371	0.16462	0.869243	NA	BP2375	BP2375
2664915	42.4264	0.0321379	0.281386	0.114213	0.909069	NA	BP3519	BP3519
2664393	134.755	0.0320932	0.195984	0.163754	0.869925	NA	gltS	gltS
2667150	155.161	0.0318134	0.190424	0.167066	0.867318	NA	BP2580	BP2580
2664792	1536	0.0310997	0.0851059	0.365424	0.714795	0.914896	ctpA	ctpA
2666621	13.7057	0.0309197	0.562753	0.0549437	0.956183	NA	BP2090	BP2090
2664445	222.847	0.0307836	0.14829	0.207591	0.835548	NA	BP0018	BP0018
2665984	158.458	0.030716	0.201498	0.152438	0.878841	NA	BP2725	BP2725
2667052	81.4767	0.0303223	0.302789	0.100143	0.920231	NA	BP3083	BP3083
2666242	324.426	0.03019	0.12524	0.241057	0.809511	0.947142	BP2771	BP2771
2667698	103.361	0.0300518	0.236237	0.12721	0.898774	NA	BP0198	BP0198
2666064	723.635	0.0294783	0.163218	0.180607	0.856676	0.958714	BP2744	BP2744
2666373	93.2929	0.0294392	0.2467	0.119332	0.905012	NA	modC	modC
2665155	311.572	0.0293066	0.145319	0.201671	0.840174	NA	BP1360	BP1360
2667012	97.1442	0.0292044	0.235403	0.124061	0.901267	NA	BP2972	BP2972
2665565	104.312	0.0289822	0.219581	0.131989	0.894993	NA	BP3159	BP3159
2666195	521.256	0.028767	0.123742	0.232476	0.816168	0.949373	BP2786	BP2786
2665669	316.144	0.0287467	0.149126	0.192768	0.847141	0.958714	omlA	omlA
2665448	456.937	0.0286953	0.192186	0.14931	0.881309	0.964507	bllY	bllY
2664929	1083.47	0.0283962	0.119643	0.237341	0.812392	0.947142	ndh	ndh
3131287	360529	0.028349	0.198232	0.143009	0.886283	0.964507	BPt14	BPt14
2667009	164.699	0.0280753	0.191481	0.146622	0.88343	NA	BP2966	BP2966
2664135	164.644	0.0279304	0.214758	0.130055	0.896523	NA	BP0249	BP0249
2664386	43.7865	0.0278149	0.307608	0.0904232	0.927951	NA	BP0566	BP0566
2664147	181.635	0.0276302	0.171985	0.160655	0.872365	NA	BP0292	BP0292
2667657	337.422	0.0275949	0.161574	0.170787	0.864391	0.958714	BP2451	BP2451
2666342	131.719	0.0275869	0.243467	0.113308	0.909786	NA	xseA	xseA
2666333	581.375	0.027503	0.111958	0.245654	0.80595	0.947142	dapF	dapF
2667416	622.422	0.0274161	0.136559	0.200763	0.840884	0.958714	BP1222	BP1222
2666656	71.18	0.0273321	0.311318	0.0877949	0.93004	NA	BP2161	BP2161
2667734	340.189	0.0273	0.160126	0.17049	0.864625	0.958714	BP0667	BP0667
2667579	402.025	0.0265638	0.134565	0.197405	0.843511	0.958714	BP1106	BP1106
2666728	11.6853	0.0264417	0.624515	0.0423396	0.966228	NA	BP1915	BP1915
2666646	276.463	0.0263482	0.19842	0.13279	0.894359	NA	srpH	srpH
2664734	116.288	0.0261993	0.196276	0.133482	0.893812	NA	BP0214	BP0214
2664554	622.518	0.026118	0.137784	0.189557	0.849656	0.958714	cysM	cysM
2667407	509.91	0.0258744	0.143143	0.180759	0.856557	0.958714	BP0151	BP0151
2665648	7.14406	0.0256711	0.727811	0.0352717	0.971863	NA	BP1947	BP1947
2667568	153.83	0.0255298	0.229267	0.111354	0.911336	NA	BP1153	BP1153
2665632	143.45	0.0253738	0.17545	0.144621	0.88501	NA	BP1479	BP1479
2666024	579.231	0.0252195	0.219426	0.114934	0.908498	0.971636	cysI	cysI
2664390	548.582	0.0251108	0.139062	0.180572	0.856703	0.958714	thiD	thiD
2665893	413.185	0.025052	0.142925	0.17528	0.86086	0.958714	mpl	mpl
2667524	43.2151	0.0250098	0.320677	0.0779906	0.937836	NA	BP3188	BP3188
2664607	119.744	0.0248964	0.224088	0.111101	0.911536	NA	BP0793	BP0793
2665956	583.271	0.0248763	0.216574	0.114863	0.908554	0.971636	bcrD	bcrD
3131286	33083.1	0.0242418	0.223622	0.108405	0.913674	0.971636	BPt35	BPt35
2667564	649.068	0.0242412	0.125701	0.192848	0.847078	0.958714	BP3824	BP3824
2666384	1414.66	0.0241956	0.158737	0.152425	0.878852	0.964507	BP3136	BP3136
2664450	14.1895	0.0241953	0.504452	0.0479636	0.961745	NA	BP0435	BP0435
2664497	536.175	0.0240335	0.159623	0.150564	0.880319	0.964507	BP0130	BP0130
2664578	49.4476	0.0239725	0.283533	0.0845494	0.93262	NA	BP0765	BP0765
2664311	138.007	0.0238267	0.191339	0.124526	0.900899	NA	BP0876	BP0876
2667077	38.1529	0.0235798	0.283827	0.0830782	0.933789	NA	BP3406	BP3406
2664974	103.888	0.0235524	0.223392	0.105431	0.916034	NA	BP3667	BP3667
2665396	251.486	0.0232315	0.175663	0.13225	0.894786	NA	BP1118	BP1118
2664925	63.588	0.0231664	0.329972	0.0702071	0.944029	NA	BP3701	BP3701
2664292	1174.82	0.0228627	0.096497	0.236926	0.812714	0.947142	BP0752	BP0752
2666012	22.1252	0.0228058	0.390892	0.058343	0.953475	NA	BP2214	BP2214
2666375	487.823	0.0227073	0.130442	0.174079	0.861803	0.958714	lolB	lolB
2667479	181.472	0.0226789	0.200518	0.113101	0.90995	NA	apaG	apaG
2665276	417.762	0.0224509	0.228155	0.098402	0.921613	0.971636	BP1362	BP1362
2666548	1086.54	0.0221573	0.117538	0.188511	0.850476	0.958714	ftsK	ftsK
2666497	137.577	0.021788	0.216221	0.100767	0.919735	NA	nadD	nadD
2667463	116.371	0.0215778	0.231408	0.0932459	0.925708	NA	BP2949	BP2949
2665986	291.224	0.0213953	0.187912	0.113858	0.90935	NA	BP2727	BP2727
2664830	206.45	0.02137	0.167817	0.127341	0.89867	NA	BP3482	BP3482
2667034	688.584	0.0212758	0.125322	0.169769	0.865192	0.958714	BP2755	BP2755
2664537	168.556	0.0211008	0.156174	0.135111	0.892524	NA	BP0980	BP0980
2667180	47.2548	0.0207014	0.285611	0.0724811	0.942219	NA	BP1644	BP1644
2665229	180.841	0.0206769	0.176971	0.116838	0.906989	NA	BP0099	BP0099
2666099	180.107	0.0206373	0.215138	0.0959259	0.923579	NA	BP2006	BP2006
2667168	592.632	0.020553	0.110438	0.186105	0.852362	0.958714	BP2585	BP2585
2667236	151.521	0.0205311	0.175077	0.117269	0.906647	NA	BP1191	BP1191
2665636	438.411	0.0205177	0.131414	0.15613	0.87593	0.964393	BP3419	BP3419
2666586	204.202	0.0205097	0.181094	0.113254	0.909829	NA	BP2060	BP2060
2664970	126.615	0.0203882	0.203154	0.100359	0.92006	NA	BP3672	BP3672
2666273	3.36559	0.0200667	0.944388	0.0212483	0.983048	NA	BP2876	BP2876
2667473	48.8101	0.019805	0.284573	0.0695954	0.944516	NA	BP2467	BP2467
2665194	210.852	0.0197693	0.186186	0.10618	0.915439	NA	BP3571	BP3571
2667379	138.34	0.0196931	0.189125	0.104128	0.917068	NA	BP3295	BP3295
2663992	207.833	0.0195348	0.155058	0.125984	0.899745	NA	BP0303	BP0303
2666573	223.507	0.0194885	0.178945	0.108907	0.913276	NA	BP1712	BP1712
2665726	124	0.0192358	0.24047	0.0799928	0.936243	NA	BP1989	BP1989
2664671	308.83	0.0192325	0.153987	0.124897	0.900605	NA	BP0004	BP0004
2666976	418.606	0.0189629	0.196164	0.0966685	0.92299	0.971636	BP2139	BP2139
3131285	20822.8	0.0185567	0.276173	0.0671923	0.946429	0.976146	BPt06	BPt06
2664094	135.07	0.018404	0.182791	0.100683	0.919802	NA	BP0363	BP0363
2667068	1262.55	0.0183978	0.11548	0.159316	0.87342	0.963262	ilvE	ilvE
2665187	268.561	0.0182392	0.151001	0.120789	0.903858	NA	msrB	msrB
2665335	201.318	0.0177752	0.188506	0.0942951	0.924875	NA	BP1220	BP1220
2664342	119.843	0.0175703	0.27383	0.0641649	0.948839	NA	BP0823	BP0823
2664618	126.3	0.0175139	0.198106	0.0884067	0.929553	NA	BP0825	BP0825
2667359	858.395	0.0169098	0.114465	0.147729	0.882557	0.964507	BP3139	BP3139
2667756	357.436	0.0168576	0.18226	0.0924918	0.926307	0.971636	BP0689	BP0689
2664394	162.112	0.0167952	0.218122	0.0769994	0.938624	NA	BP0403	BP0403
2666795	42.8415	0.0167541	0.3378	0.0495979	0.960443	NA	BP1565	BP1565
2665876	42.5242	0.0166118	0.333679	0.0497838	0.960295	NA	BP2942	BP2942
2667165	466.303	0.0163341	0.151496	0.107819	0.91414	0.971636	BP2583	BP2583
2666716	1104.71	0.0163063	0.113694	0.143422	0.885957	0.964507	BP2535	BP2535
2665419	56.3028	0.0162997	0.294409	0.055364	0.955848	NA	BP1898	BP1898
3131297	92778.3	0.0162102	0.190987	0.0848758	0.93236	0.972614	BPt25	BPt25
2666742	711.362	0.016146	0.160284	0.100734	0.919762	0.971636	BP2413	BP2413
2664568	30.4104	0.0160726	0.370007	0.0434387	0.965352	NA	BP0820	BP0820
2665971	504.378	0.0160707	0.189412	0.0848455	0.932384	0.972614	hscA	hscA
2666202	167.73	0.0160069	0.294538	0.0543458	0.95666	NA	BP2103	BP2103
2666786	175.595	0.0159328	0.20122	0.079181	0.936889	NA	BP1555	BP1555
2664713	69.8378	0.015931	0.256635	0.0620767	0.950502	NA	aceK	aceK
2665147	622.068	0.0154956	0.135141	0.114663	0.908712	0.971636	argD	argD
2664855	69.3225	0.0154057	0.273328	0.0563633	0.955052	NA	BP3843	BP3843
2667392	608.095	0.0152724	0.159506	0.0957482	0.923721	0.971636	BP1604	BP1604
2665812	4.49968	0.0151309	0.884522	0.0171063	0.986352	NA	BP3111	BP3111
2664732	617.153	0.0147545	0.132334	0.111495	0.911224	0.971636	BP0335	BP0335
2665326	22.7445	0.0147458	0.429612	0.0343234	0.972619	NA	BP1122	BP1122
2664652	25.7085	0.0145933	0.408522	0.0357223	0.971504	NA	BP0472	BP0472
2667162	28.8894	0.0144259	0.351989	0.0409841	0.967309	NA	BP2656	BP2656
2666664	13.4699	0.0144045	0.508997	0.0282998	0.977423	NA	BP1930	BP1930
2665814	121.766	0.014001	0.268509	0.0521436	0.958414	NA	BP3113	BP3113
2666488	51.938	0.0139846	0.272813	0.0512608	0.959118	NA	BP1600	BP1600
2665418	974.582	0.0139482	0.106472	0.131004	0.895772	0.970532	cdsA	cdsA
2665653	206.994	0.013914	0.181561	0.0766352	0.938914	NA	BP2502	BP2502
2664823	523.717	0.0138913	0.137299	0.101175	0.919411	0.971636	ftsY	ftsY
2664398	805.745	0.013592	0.107418	0.126533	0.89931	0.970787	BP0697	BP0697
2667123	293.64	0.013507	0.168878	0.0799811	0.936252	NA	BP1842	BP1842
2666917	710.899	0.0134915	0.128152	0.105278	0.916156	0.971636	BP2977	BP2977
2666325	925.396	0.0134189	0.113172	0.118571	0.905616	0.971636	BP1116	BP1116
2666860	64.5815	0.0127618	0.264034	0.0483338	0.96145	NA	kdgT	kdgT
2666752	112.436	0.012455	0.190179	0.065491	0.947783	NA	phaC	phaC
2667391	66.959	0.0123949	0.251015	0.0493792	0.960617	NA	BP1610	BP1610
2664709	74.6523	0.0122979	0.281262	0.0437238	0.965125	NA	BP0521	BP0521
2666457	43.3662	0.0122175	0.341499	0.0357763	0.971461	NA	BP3388	BP3388
2665140	202.328	0.0121823	0.165507	0.0736061	0.941324	NA	BP1346	BP1346
2665454	4.28042	0.0121215	0.81538	0.0148661	0.988139	NA	BP3046	BP3046
2664043	32.9542	0.0121115	0.385654	0.031405	0.974947	NA	BP0270	BP0270
2667489	137.618	0.012082	0.232965	0.051862	0.958639	NA	pstC	pstC
2666627	308.309	0.0120743	0.199201	0.0606134	0.951667	NA	glnP	glnP
2665552	204.903	0.012027	0.160766	0.0748111	0.940365	NA	BP2688	BP2688
2667620	96.5053	0.0119916	0.224333	0.0534544	0.95737	NA	BP2609	BP2609
2666518	16.4735	0.0119299	0.440594	0.0270769	0.978398	NA	BP1996	BP1996
2664028	41.4052	0.011558	0.309704	0.0373196	0.97023	NA	BP0533	BP0533
2667082	203.318	0.011171	0.204713	0.0545692	0.956482	NA	BP2073	BP2073
2666420	223.995	0.0110833	0.16864	0.0657215	0.9476	NA	BP3334	BP3334
2666596	82.6655	0.0109186	0.252377	0.0432629	0.965492	NA	BP1480	BP1480
2666026	1379.89	0.0108359	0.212022	0.0511075	0.95924	0.981362	BP3434	BP3434
2664324	46.3355	0.0107861	0.304979	0.0353668	0.971787	NA	tdcB	tdcB
2667412	389.336	0.0106493	0.119057	0.0894476	0.928726	0.971636	trpS	trpS
2667552	430.346	0.0105428	0.142007	0.0742411	0.940819	0.976146	BP2885	BP2885
2664837	183.788	0.0103319	0.189834	0.0544259	0.956596	NA	BP3489	BP3489
2666127	19.3315	0.010281	0.433707	0.0237049	0.981088	NA	wcbO	wcbO
2665054	333.345	0.0102579	0.128012	0.0801321	0.936132	0.974098	hisH	hisH
2667327	177.616	0.0101484	0.175465	0.0578372	0.953878	NA	moaE	moaE
2665706	27.2301	0.0100066	0.425176	0.0235352	0.981223	NA	BP1953	BP1953
2666056	324.297	0.0100042	0.155728	0.0642418	0.948778	0.976146	BP2645	BP2645
2665055	475.15	0.00987258	0.134197	0.073568	0.941354	0.976146	hisA	hisA
2664902	92.1988	0.00968051	0.205062	0.0472077	0.962348	NA	BP3505	BP3505
2667347	49.035	0.00956734	0.302633	0.0316137	0.97478	NA	BP1316	BP1316
2666083	279.616	0.00942501	0.152705	0.0617205	0.950785	NA	arsC	arsC
2664485	283.839	0.00936156	0.16333	0.0573167	0.954293	NA	BP0469	BP0469
2666302	34.7142	0.00917372	0.337982	0.0271426	0.978346	NA	BP3366	BP3366
2666737	293.066	0.00908083	0.139135	0.0652664	0.947962	NA	BP2410	BP2410
2666776	310.014	0.00844465	0.154188	0.0547687	0.956323	NA	livH	livH
2664856	483.156	0.00824608	0.120123	0.0686469	0.945271	0.976146	BP3844	BP3844
2664391	1630.64	0.00820098	0.0896639	0.0914636	0.927124	0.971636	secD	secD
2666231	26.6426	0.00799683	0.422302	0.0189363	0.984892	NA	BP1820	BP1820
2667420	1188.71	0.00783681	0.119146	0.0657749	0.947557	0.976146	argS	argS
2664098	154.889	0.00775257	0.198867	0.0389836	0.968903	NA	hemC	hemC
2665405	229.494	0.00763721	0.264473	0.0288771	0.976963	NA	BP3797	BP3797
2664668	867.932	0.00759255	0.126315	0.0601082	0.952069	0.977946	lldD	lldD
2667039	140.18	0.00742617	0.189274	0.0392351	0.968703	NA	BP2920	BP2920
2665486	779.839	0.00731108	0.160937	0.0454283	0.963766	0.984526	BP2394	BP2394
2667683	908.72	0.00698128	0.0987875	0.0706697	0.943661	0.976146	glnD	glnD
2665595	201.507	0.00693361	0.15302	0.0453118	0.963859	NA	BP1567	BP1567
2664612	11.2325	0.00642874	0.557035	0.011541	0.990792	NA	citB	citB
2664415	695.506	0.00620619	0.148619	0.0417592	0.966691	0.985066	BP0855	BP0855
2666738	98.4741	0.00620507	0.222059	0.0279433	0.977707	NA	BP2411	BP2411
2665021	7.23042	0.00594566	0.68115	0.00872886	0.993035	NA	BP3716	BP3716
2664954	448.985	0.00565906	0.128143	0.044162	0.964775	0.984742	BP3652	BP3652
2666430	24.1126	0.00533818	0.481537	0.0110857	0.991155	NA	BP2024	BP2024
2664572	7.58622	0.00517502	0.713503	0.00725297	0.994213	NA	motB	motB
2664252	25.2441	0.00506739	0.433709	0.0116839	0.990678	NA	BP0518	BP0518
2664520	1299.58	0.00432758	0.148352	0.0291711	0.976728	0.991778	BP0250	BP0250
2664693	123.051	0.0042786	0.211609	0.0202193	0.983868	NA	BP0167	BP0167
2667384	391.859	0.00417064	0.161831	0.0257716	0.979439	0.991778	BP3300	BP3300
2667322	3.25621	0.00396008	0.950594	0.0041659	0.996676	NA	BP2704	BP2704
2667714	3.24422	0.0037645	0.941126	0.00399999	0.996808	NA	BP0646	BP0646
2665254	41.739	0.00374817	0.345808	0.0108389	0.991352	NA	sbp	sbp
2666352	492.288	0.00352066	0.125637	0.0280225	0.977644	0.991778	lpxK	lpxK
2665741	585.565	0.00338688	0.139805	0.0242258	0.980673	0.991778	kdsA	kdsA
2666550	278.136	0.00319287	0.143669	0.0222237	0.98227	NA	BP2475	BP2475
2665138	516.368	0.00309916	0.11522	0.0268977	0.978541	0.991778	rfaC	rfaC
2664037	605.144	0.00280479	0.156865	0.0178803	0.985734	0.992134	queA	queA
2665049	566.602	0.00276121	0.130366	0.0211805	0.983102	0.992134	murA	murA
2664828	24.099	0.00191645	0.357486	0.00536089	0.995723	NA	BP3478	BP3478
2663977	685.394	0.00171777	0.149261	0.0115085	0.990818	0.994852	purM	purM
2664942	94.9814	0.00168435	0.323382	0.00520856	0.995844	NA	BP3698	BP3698
2665340	12.1941	0.00156351	0.546311	0.00286194	0.997717	NA	fliP	fliP
2664308	2290.89	0.00137256	0.154481	0.00888496	0.992911	0.996143	bfrD	bfrD
2664710	79.0372	0.00109853	0.218047	0.00503804	0.99598	NA	BP0522	BP0522
2667218	251.553	0.00107157	0.17589	0.00609224	0.995139	NA	livF	livF
2666527	192.226	0.000880179	0.19759	0.00445457	0.996446	NA	BP2495	BP2495
2665158	301.207	0.000813866	0.126023	0.00645806	0.994847	NA	kdtA	kdtA
2665890	359.818	0.000767062	0.152008	0.00504619	0.995974	0.998403	fabE	fabE
2664698	277.3	0.000670993	0.1903	0.00352597	0.997187	NA	BP0035	BP0035
2664556	134.402	0.000508015	0.259504	0.00195764	0.998438	NA	BP1005	BP1005
2666141	66.8275	0.00040809	0.272794	0.00149597	0.998806	NA	BP2319	BP2319
2666123	7.09552	0.000256223	0.926435	0.000276569	0.999779	NA	ureA	ureA
2665582	117.878	0.000161011	0.208077	0.000773803	0.999383	NA	BP1745	BP1745
2665773	334.455	5.35228e-05	0.156327	0.000342378	0.999727	0.999727	BP2043	BP2043
2665917	36.0965	-0.000172133	0.321675	-0.000535115	0.999573	NA	BP1926	BP1926
2665811	389.498	-0.000211676	0.174788	-0.00121104	0.999034	0.999727	BP3110	BP3110
2664209	109.032	-0.000418963	0.232495	-0.00180203	0.998562	NA	BP0021	BP0021
2666253	11.6002	-0.000435818	0.562997	-0.000774104	0.999382	NA	fabG	fabG
2666690	357.195	-0.000589616	0.179188	-0.00329049	0.997375	0.998995	BP2722	BP2722
2666798	170.997	-0.000861911	0.190248	-0.00453046	0.996385	NA	BP1533	BP1533
2664768	14.951	-0.000889107	0.625237	-0.00142203	0.998865	NA	BP0584	BP0584
2666179	21.9873	-0.00110067	0.41452	-0.00265529	0.997881	NA	BP3408	BP3408
2667534	59.6191	-0.00114848	0.29093	-0.00394762	0.99685	NA	trpG	trpG
2664442	158.42	-0.00121483	0.172116	-0.00705822	0.994368	NA	BP0043	BP0043
2666748	159.908	-0.00145413	0.173799	-0.0083667	0.993324	NA	BP2419	BP2419
2667709	706.891	-0.00171339	0.108093	-0.0158511	0.987353	0.992181	apaH	apaH
2665885	248.841	-0.00204073	0.162588	-0.0125516	0.989986	NA	BP1322	BP1322
2665083	92.8817	-0.00220883	0.211826	-0.0104276	0.99168	NA	BP3811	BP3811
2664354	664.273	-0.00226286	0.131946	-0.0171499	0.986317	0.992134	BP0178	BP0178
2665685	391.249	-0.00281832	0.150611	-0.0187126	0.98507	0.992134	BP2938	BP2938
2666493	245.98	-0.00295999	0.150649	-0.0196482	0.984324	NA	BP2307	BP2307
2665186	314.915	-0.00299494	0.177015	-0.0169192	0.986501	0.992134	BP3563	BP3563
2666850	638.7	-0.00306167	0.118757	-0.0257809	0.979432	0.991778	BP0706	BP0706
2667730	76.2053	-0.00334506	0.257553	-0.0129879	0.989637	NA	BP0662	BP0662
2665884	180.145	-0.00377766	0.15971	-0.0236532	0.981129	NA	pdxK	pdxK
2664599	21.4886	-0.00383911	0.460926	-0.00832914	0.993354	NA	BP0838	BP0838
2665725	21.3866	-0.00385766	0.423015	-0.00911942	0.992724	NA	BP1988	BP1988
2664666	23.1023	-0.00389199	0.424545	-0.00916743	0.992686	NA	BP0059	BP0059
2665451	222.468	-0.00413029	0.150165	-0.027505	0.978057	NA	ilvD	ilvD
2666575	690.525	-0.0041425	0.17694	-0.0234119	0.981322	0.991778	BP1714	BP1714
2664577	424.723	-0.00422262	0.171296	-0.024651	0.980333	0.991778	nuoC	nuoC
2666889	200.044	-0.00432943	0.204155	-0.0212066	0.983081	NA	BP1202	BP1202
3131310	249407	-0.0044386	0.239461	-0.0185358	0.985211	0.992134	BPt13	BPt13
2665553	31.647	-0.00480994	0.374337	-0.0128492	0.989748	NA	BP2691	BP2691
2664907	44.5344	-0.00494683	0.265774	-0.018613	0.98515	NA	BP3510	BP3510
2665496	923.035	-0.00513013	0.145856	-0.0351726	0.971942	0.989599	mucB	mucB
2665895	435.314	-0.005443	0.12729	-0.0427607	0.965892	0.985066	BP3002	BP3002
2664737	195.283	-0.00568398	0.159287	-0.035684	0.971534	NA	BP0208	BP0208
2666788	30.7646	-0.00579161	0.33703	-0.0171843	0.98629	NA	BP1557	BP1557
2666245	1277.48	-0.00642595	0.125298	-0.0512851	0.959098	0.981362	proS	proS
2665850	145.091	-0.00654079	0.218737	-0.0299025	0.976145	NA	BP2986	BP2986
2664928	523.151	-0.00664952	0.132161	-0.0503137	0.959872	0.981362	pyrF	pyrF
2665624	170.567	-0.00675474	0.204608	-0.0330131	0.973664	NA	BP1471	BP1471
2665072	710.845	-0.00699214	0.127503	-0.0548392	0.956267	0.980114	BP3800	BP3800
3131296	189140	-0.00718658	0.221107	-0.0325026	0.974071	0.990949	BPt33	BPt33
2667194	397.136	-0.00730319	0.123015	-0.0593685	0.952659	0.977946	pgsA	pgsA
2664288	298.088	-0.00731096	0.186354	-0.0392316	0.968706	NA	upp	upp
2664224	509.198	-0.00770883	0.131799	-0.0584892	0.953359	0.977946	BP0458	BP0458
2665882	190.258	-0.00782894	0.180256	-0.0434324	0.965357	NA	BP1319	BP1319
2664168	550.692	-0.00805263	0.125767	-0.0640281	0.948948	0.976146	hemL	hemL
2665000	840.167	-0.00812276	0.120151	-0.0676046	0.9461	0.976146	BP3729	BP3729
2666564	70.7898	-0.0081968	0.262056	-0.0312789	0.975047	NA	BP2613	BP2613
2666806	219.129	-0.00820304	0.215954	-0.0379851	0.9697	NA	gcdH	gcdH
2665842	144.511	-0.00861925	0.224794	-0.0383429	0.969414	NA	cphA	cphA
2667472	6.02377	-0.00902997	0.827921	-0.0109068	0.991298	NA	BP2466	BP2466
2667260	348.157	-0.00928485	0.139334	-0.0666371	0.946871	0.976146	BP3602	BP3602
2664428	11.3305	-0.0094269	0.512485	-0.0183945	0.985324	NA	BP0769	BP0769
2666707	1147.07	-0.0095302	0.105504	-0.0903299	0.928025	0.971636	dnaE	dnaE
2664569	37.5893	-0.00958504	0.328777	-0.0291536	0.976742	NA	hyuB	hyuB
2665558	553.584	-0.00981837	0.14515	-0.0676428	0.94607	0.976146	BP3152	BP3152
2667631	80.6981	-0.0100549	0.269035	-0.0373739	0.970187	NA	BP2125A	BP2125A
2663970	58.6966	-0.010215	0.330371	-0.0309198	0.975333	NA	metC	metC
2666090	107.408	-0.0102804	0.209968	-0.0489619	0.96095	NA	BP2280	BP2280
2667619	7.23419	-0.0109527	0.759844	-0.0144144	0.988499	NA	BP2134	BP2134
2664851	150.559	-0.0114781	0.252173	-0.0455169	0.963695	NA	BP3839	BP3839
2667415	53.3705	-0.0116044	0.340898	-0.0340405	0.972845	NA	BP1226	BP1226
2664904	220.042	-0.0117736	0.180954	-0.0650638	0.948123	NA	BP3507	BP3507
2665122	748.695	-0.0120614	0.0998322	-0.120817	0.903836	0.971636	dxr	dxr
2665057	23.9413	-0.0121381	0.392598	-0.0309175	0.975335	NA	tsr	tsr
2665084	1052.46	-0.012212	0.134568	-0.0907495	0.927692	0.971636	BP3814	BP3814
2667259	208.061	-0.0125504	0.188158	-0.0667013	0.946819	NA	BP3600	BP3600
2665426	444.555	-0.0126088	0.147261	-0.085622	0.931767	0.972614	lpxH	lpxH
2665247	370.174	-0.0127405	0.143154	-0.0889987	0.929083	0.971636	relA	relA
2666358	3933.1	-0.01285	0.0896622	-0.143315	0.886041	0.964507	ftsI	ftsI
2665759	558.268	-0.0131479	0.172191	-0.0763565	0.939135	0.97553	ptsI	ptsI
2664834	451.725	-0.0131763	0.133643	-0.0985936	0.921461	0.971636	nusB	nusB
2664036	448.818	-0.013254	0.167595	-0.0790831	0.936966	0.974098	tgt	tgt
2664091	48.8772	-0.0135547	0.303991	-0.0445893	0.964435	NA	BP0028	BP0028
2666243	353.65	-0.0136689	0.165262	-0.0827106	0.934082	0.973561	BP2772	BP2772
2666016	24.4921	-0.0139619	0.392636	-0.0355593	0.971634	NA	BP1960	BP1960
2664691	803.726	-0.0139865	0.153055	-0.0913821	0.927189	0.971636	BP0499	BP0499
2667152	7.83897	-0.0140168	0.67545	-0.0207518	0.983444	NA	BP2582	BP2582
2664319	403.357	-0.0140818	0.221149	-0.0636754	0.949229	0.976146	BP0380	BP0380
2664845	411.368	-0.014104	0.119176	-0.118346	0.905793	0.971636	BP3833	BP3833
2666085	13.9844	-0.01415	0.690471	-0.0204933	0.98365	NA	BP1308	BP1308
2665358	151.529	-0.0142112	0.190732	-0.074509	0.940605	NA	BP1297	BP1297
2665442	1391.32	-0.0144154	0.133054	-0.108343	0.913724	0.971636	sdhA	sdhA
2667274	20.0708	-0.0146432	0.556197	-0.0263273	0.978996	NA	BP2406	BP2406
2664077	261.528	-0.0147776	0.15502	-0.095327	0.924055	NA	folD	folD
2667405	218.075	-0.0147822	0.16358	-0.0903667	0.927996	NA	BP2292	BP2292
2667721	3809.26	-0.0147991	0.124484	-0.118883	0.905368	0.971636	tktA	tktA
2667482	399.937	-0.0149701	0.140952	-0.106207	0.915418	0.971636	BP3270	BP3270
2667378	5.2751	-0.0152101	0.778603	-0.0195351	0.984414	NA	BP3294	BP3294
2664969	170.024	-0.0154993	0.208985	-0.0741649	0.940879	NA	BP3671	BP3671
2665476	61.4758	-0.0155999	0.308081	-0.0506357	0.959616	NA	BP3104	BP3104
2667654	196.527	-0.0156053	0.164379	-0.0949348	0.924367	NA	BP2448	BP2448
2665294	648.037	-0.0158367	0.168172	-0.09417	0.924974	0.971636	BP1231	BP1231
2667561	111.105	-0.0159111	0.274784	-0.0579041	0.953825	NA	BP0776	BP0776
2664341	82.7242	-0.0159965	0.221616	-0.0721812	0.942458	NA	hyuA	hyuA
2666808	358.902	-0.0161459	0.137572	-0.117363	0.906572	0.971636	BP1539	BP1539
2665707	402.055	-0.0163615	0.180209	-0.090792	0.927658	0.971636	dltA	dltA
2664318	626.986	-0.0165179	0.207131	-0.0797458	0.936439	0.974098	ldh	ldh
2666995	23.062	-0.0165223	0.390195	-0.0423437	0.966225	NA	BP2093	BP2093
2667048	63.6518	-0.0167226	0.269443	-0.0620638	0.950512	NA	BP2929	BP2929
2666708	334.132	-0.0167755	0.1642	-0.102165	0.918626	0.971636	BP2333	BP2333
2667229	149.973	-0.0168257	0.183717	-0.0915845	0.927028	NA	BP1518	BP1518
2666376	1106.63	-0.0168769	0.0972575	-0.173528	0.862236	0.958714	BP3128	BP3128
2664275	293.406	-0.016984	0.185077	-0.0917671	0.926883	NA	BP0356	BP0356
2664368	142.081	-0.0170126	0.193069	-0.0881169	0.929784	NA	BP0140	BP0140
2665548	260.72	-0.0178217	0.202446	-0.0880317	0.929851	NA	paaA	paaA
2664955	536.175	-0.0178399	0.120541	-0.147999	0.882344	0.964507	lysA	lysA
2665824	738.9	-0.0178495	0.104243	-0.17123	0.864043	0.958714	BP1721	BP1721
2667139	99.783	-0.01815	0.294526	-0.0616244	0.950862	NA	lldD	lldD
2666006	56.6508	-0.0181563	0.289555	-0.0627042	0.950002	NA	BP2210	BP2210
2665456	1226.95	-0.018182	0.127081	-0.143074	0.886232	0.964507	BP3048	BP3048
2664223	20.5573	-0.0181921	0.445298	-0.0408538	0.967412	NA	BP0434	BP0434
2665822	944.436	-0.0183702	0.10592	-0.173434	0.86231	0.958714	surE	surE
2664999	602.035	-0.0184421	0.160256	-0.115079	0.908382	0.971636	rkpK	rkpK
2667705	1255.81	-0.0184509	0.196744	-0.0937812	0.925283	0.971636	ihfB	ihfB
2667759	446.665	-0.0184666	0.142016	-0.130032	0.896541	0.970532	BP0692	BP0692
2664576	453.2	-0.0186118	0.15587	-0.119406	0.904954	0.971636	nuoB	nuoB
2664179	1161.1	-0.0186386	0.116122	-0.160509	0.87248	0.963087	BP0184	BP0184
2664718	321.377	-0.0186618	0.148399	-0.125754	0.899927	0.970787	BP0524	BP0524
2667453	450.397	-0.0193177	0.127193	-0.151877	0.879284	0.964507	BP2948	BP2948
2665556	351.838	-0.0194616	0.127819	-0.152259	0.878983	0.964507	wbpO	wbpO
2665325	1261.1	-0.0201138	0.108505	-0.185372	0.852938	0.958714	lipA	lipA
2666143	2342.76	-0.0202208	0.102221	-0.197814	0.84319	0.958714	BP2321	BP2321
2666167	4725.55	-0.0203996	0.197789	-0.103138	0.917853	0.971636	fhaL	fhaL
2667581	543.526	-0.0205503	0.120526	-0.170505	0.864613	0.958714	lolD	lolD
2665702	2101.14	-0.0208838	0.0802803	-0.260136	0.794759	0.944974	pcp	pcp
2665883	183.024	-0.0209596	0.173652	-0.120699	0.903929	NA	BP1320	BP1320
2666362	403.433	-0.0211086	0.159168	-0.132618	0.894495	0.97002	BP3034	BP3034
2665738	388.558	-0.0213001	0.13002	-0.163822	0.869871	0.961704	ftsB	ftsB
2664108	661.364	-0.0213042	0.128829	-0.165368	0.868655	0.961446	BP0319	BP0319
2667474	230.692	-0.0217556	0.174295	-0.12482	0.900666	NA	vrg-6	vrg-6
2666287	503.962	-0.0220009	0.151263	-0.145448	0.884357	0.964507	BP3350	BP3350
2664389	238.398	-0.022067	0.174547	-0.126424	0.899396	NA	thiE	thiE
2664965	121.63	-0.0220854	0.259456	-0.0851217	0.932165	NA	bfrC	bfrC
2665073	453.921	-0.0221423	0.127388	-0.173818	0.862008	0.958714	BP3801	BP3801
2664838	619.2	-0.0222838	0.12416	-0.179477	0.857564	0.958714	dcd	dcd
2664996	85.4902	-0.0223227	0.298482	-0.0747873	0.940384	NA	BP3733	BP3733
2665270	29.0149	-0.0225533	0.400395	-0.0563277	0.955081	NA	BP1208	BP1208
2665772	674.813	-0.0225632	0.117444	-0.192118	0.84765	0.958714	holA	holA
2666715	2038.65	-0.022709	0.0886623	-0.256129	0.797851	0.945914	BP2534	BP2534
2665416	960.793	-0.0228733	0.134535	-0.170018	0.864996	0.958714	frr	frr
2665044	1285.13	-0.0229044	0.0946163	-0.242077	0.808721	0.947142	BP3762	BP3762
2667265	62.5298	-0.023123	0.237751	-0.0972574	0.922522	NA	BP3607	BP3607
2666816	26.5428	-0.0231574	0.415456	-0.0557396	0.955549	NA	BP2868	BP2868
2665957	1285.86	-0.0231682	0.166639	-0.139033	0.889424	0.965597	bscD	bscD
2666410	78.1214	-0.0233552	0.252329	-0.0925586	0.926254	NA	BP3327	BP3327
2664592	260.891	-0.0234257	0.204062	-0.114797	0.908606	NA	cbpA	cbpA
2664489	612.46	-0.0235056	0.112612	-0.20873	0.834659	0.958714	BP0459	BP0459
2664358	248.488	-0.0235456	0.150891	-0.156044	0.875998	NA	BP0796	BP0796
2664328	310.531	-0.0235879	0.183131	-0.128803	0.897513	NA	BP0987	BP0987
2666514	135.508	-0.0237111	0.228057	-0.10397	0.917193	NA	BP1768	BP1768
2664788	276.122	-0.0239062	0.163985	-0.145783	0.884092	NA	grxC	grxC
2664633	126.339	-0.0240007	0.243215	-0.0986812	0.921391	NA	BP0832	BP0832
2665855	361.465	-0.0242222	0.13054	-0.185554	0.852795	0.958714	BP2979	BP2979
2667506	4236.09	-0.0242542	0.118395	-0.204859	0.837682	0.958714	gloB	gloB
2664174	112.668	-0.0245925	0.205097	-0.119907	0.904557	NA	BP0549	BP0549
2665330	349.209	-0.024623	0.14468	-0.170189	0.864861	0.958714	radA	radA
2664757	2192.94	-0.0246254	0.107638	-0.22878	0.81904	0.951395	trkA	trkA
2665684	246.521	-0.0247061	0.170315	-0.145061	0.884663	NA	BP2937	BP2937
2667637	44.2643	-0.024734	0.331338	-0.0746488	0.940494	NA	citE	citE
2666160	41.9242	-0.0249624	0.385772	-0.0647075	0.948407	NA	BP2900	BP2900
2667444	134.899	-0.0252243	0.25677	-0.0982368	0.921744	NA	BP1893	BP1893
2666882	46.7495	-0.0252466	0.321305	-0.0785753	0.93737	NA	aldH	aldH
2666884	879.053	-0.0253066	0.102948	-0.245819	0.805822	0.947142	fabG	fabG
2667073	195.969	-0.0253633	0.182792	-0.138755	0.889644	NA	BP3403	BP3403
2666148	434.519	-0.025472	0.138555	-0.18384	0.854139	0.958714	BP2326	BP2326
2666647	215.589	-0.0255702	0.176756	-0.144663	0.884977	NA	BP1973	BP1973
2666827	209.685	-0.025732	0.166585	-0.154468	0.877241	NA	xerD	xerD
2664501	7.21268	-0.0258793	0.681001	-0.0380019	0.969686	NA	BP0638	BP0638
2666018	714.987	-0.0260275	0.172834	-0.150593	0.880297	0.964507	pheS	pheS
2666027	150.249	-0.0260494	0.182319	-0.142878	0.886386	NA	BP3435	BP3435
2666784	69.7949	-0.0261009	0.332851	-0.0784162	0.937497	NA	BP1553	BP1553
2664990	70.9607	-0.0261603	0.22911	-0.114182	0.909093	NA	BP3688	BP3688
2665654	170.818	-0.0262546	0.169664	-0.154745	0.877023	NA	hemH	hemH
2666088	309.078	-0.0262762	0.182596	-0.143904	0.885576	NA	BP1613	BP1613
2665003	101.762	-0.0264584	0.222695	-0.11881	0.905426	NA	BP3737	BP3737
2667675	13.9048	-0.0264784	0.532154	-0.0497571	0.960316	NA	BP3256	BP3256
2664937	163.581	-0.0264988	0.182234	-0.145411	0.884386	NA	BP3693	BP3693
2667146	104.921	-0.0266172	0.232461	-0.114502	0.90884	NA	BP2626	BP2626
2665831	323.833	-0.0270544	0.210242	-0.128682	0.897609	0.970787	BP1728	BP1728
2664842	43.2243	-0.0273842	0.307383	-0.0890882	0.929012	NA	BP1288	BP1288
2666040	117.912	-0.0276497	0.222145	-0.124467	0.900946	NA	ampD	ampD
2667522	11.8452	-0.0279739	0.522964	-0.053491	0.957341	NA	BP3186	BP3186
2667033	1684.35	-0.0280242	0.102934	-0.272254	0.785427	0.939312	pbp	pbp
2667336	204.524	-0.0281059	0.188486	-0.149114	0.881464	NA	pyrB	pyrB
2666169	755.919	-0.02826	0.105222	-0.268574	0.788257	0.940872	BP2909	BP2909
2666028	480.579	-0.0284956	0.140805	-0.202376	0.839623	0.958714	ppx	ppx
2666404	47.4823	-0.0285738	0.286978	-0.099568	0.920687	NA	BP1667	BP1667
2667290	1543.04	-0.0288853	0.100779	-0.286621	0.774403	0.936662	hflC	hflC
2667253	871.141	-0.0290159	0.142127	-0.204155	0.838232	0.958714	metH	metH
2664495	377.936	-0.0291053	0.145627	-0.199863	0.841588	0.958714	BP0387	BP0387
2665031	117.442	-0.0293667	0.179706	-0.163415	0.870191	NA	BP3726	BP3726
2664049	1073.03	-0.0294622	0.173825	-0.169493	0.865409	0.958714	obgE	obgE
2667710	848.773	-0.0295075	0.0968768	-0.304588	0.76068	0.92687	BP0325	BP0325
2667590	373.048	-0.0295441	0.143693	-0.205606	0.837099	0.958714	BP1196	BP1196
2665744	11.8195	-0.029631	0.585001	-0.0506512	0.959603	NA	alcB	alcB
2664786	1207.75	-0.0296416	0.0894075	-0.331533	0.740242	0.921937	gpsA	gpsA
2665514	235.705	-0.0297247	0.191604	-0.155136	0.876714	NA	BP2599	BP2599
2667296	1622.37	-0.0298458	0.107923	-0.276548	0.782127	0.938174	BP2196	BP2196
2663960	366.161	-0.0299054	0.151325	-0.197624	0.843339	0.958714	BP0699	BP0699
2665692	219.343	-0.0299559	0.173751	-0.172408	0.863117	NA	astE	astE
2665667	361.613	-0.0302066	0.132922	-0.22725	0.820229	0.951404	BP2506	BP2506
2667030	333.58	-0.0302902	0.159804	-0.189546	0.849665	0.958714	BP0711	BP0711
2665731	169.501	-0.0304322	0.240117	-0.126739	0.899147	NA	BP2378	BP2378
2664267	51.963	-0.030476	0.282641	-0.107826	0.914134	NA	BP0632	BP0632
2665721	187.968	-0.0306365	0.210428	-0.145591	0.884244	NA	BP1984	BP1984
2666542	817.091	-0.0308881	0.0946711	-0.326267	0.744222	0.922618	BP3060	BP3060
2664564	173.941	-0.031004	0.196068	-0.158129	0.874355	NA	mogA	mogA
2665896	305.335	-0.0310859	0.163673	-0.189927	0.849366	NA	BP3003	BP3003
2667695	708.629	-0.0311488	0.224467	-0.138768	0.889634	0.965597	BP0399	BP0399
2666188	6011.29	-0.0311669	0.171634	-0.18159	0.855905	0.958714	bipA	bipA
2667127	455.867	-0.0312599	0.163058	-0.191711	0.847969	0.958714	BP1846	BP1846
2667164	37.4937	-0.0312771	0.352058	-0.0888407	0.929208	NA	BP2658	BP2658
2664014	397.425	-0.0314156	0.129156	-0.243238	0.807821	0.947142	sspB	sspB
2667604	57.3228	-0.0314441	0.2599	-0.120986	0.903702	NA	BP1827	BP1827
2665414	1147.35	-0.0315292	0.178588	-0.176547	0.859864	0.958714	ptlE	ptlE
2666111	137.033	-0.0318111	0.222513	-0.142963	0.886319	NA	BP3321	BP3321
2664816	163.614	-0.0318865	0.201386	-0.158335	0.874192	NA	BP3466	BP3466
2666702	313.439	-0.0322075	0.174246	-0.184839	0.853355	NA	argA	argA
2665407	2822.57	-0.0322303	0.122128	-0.263907	0.791852	0.942426	ptxE	ptxE
2664323	159.934	-0.0322715	0.206166	-0.156532	0.875614	NA	slmA	slmA
2665431	189.258	-0.0323706	0.188725	-0.171523	0.863813	NA	BP2349	BP2349
2665278	989.41	-0.0327687	0.174517	-0.187768	0.851059	0.958714	BP1364	BP1364
2665729	155.357	-0.032795	0.21158	-0.155001	0.876821	NA	BP2376	BP2376
2664793	721.299	-0.0328947	0.103878	-0.316667	0.751496	0.922903	thiF	thiF
2665742	1034.95	-0.0329449	0.12727	-0.258858	0.795745	0.945235	pyrG	pyrG
2666817	80.0579	-0.0329581	0.241542	-0.136448	0.891467	NA	BP2869	BP2869
2666490	386.108	-0.0331471	0.133432	-0.248419	0.80381	0.947142	BP2304	BP2304
2664496	552.43	-0.0335511	0.167338	-0.200499	0.841091	0.958714	petB	petB
2666260	15.4981	-0.0338996	0.455084	-0.0744909	0.94062	NA	BP1679	BP1679
2664490	3330.83	-0.0343817	0.105104	-0.32712	0.743577	0.922618	topB	topB
2665619	338.785	-0.0346951	0.145692	-0.238141	0.811772	0.947142	mobA	mobA
2664086	1.70609	-0.0347694	1.39318	-0.0249569	0.980089	NA	BP0424	BP0424
2666324	157.931	-0.0353591	0.168065	-0.210389	0.833364	NA	BP1115	BP1115
2664351	11.5316	-0.0353976	0.531293	-0.0666254	0.94688	NA	BP0645	BP0645
2664176	2.22205	-0.0354418	1.41257	-0.0250903	0.979983	NA	BP0312	BP0312
2664582	11.2047	-0.0356481	0.580619	-0.0613967	0.951043	NA	BP0201	BP0201
2666483	157.145	-0.0358253	0.182073	-0.196764	0.844012	NA	BP1595	BP1595
2664140	62.2915	-0.0358402	0.272779	-0.131389	0.895468	NA	BP0253	BP0253
2664047	52.4691	-0.036055	0.263642	-0.136757	0.891223	NA	BP0267	BP0267
2667368	574.016	-0.0361841	0.112499	-0.321639	0.747726	0.922869	BP3148	BP3148
2667261	26.6197	-0.0365467	0.466594	-0.0783265	0.937568	NA	BP3603	BP3603
2667118	271.205	-0.0367136	0.164327	-0.223418	0.82321	NA	BP1837	BP1837
2666540	155.112	-0.0371452	0.220783	-0.168243	0.866392	NA	BP3058	BP3058
2665015	279.411	-0.037428	0.171824	-0.217828	0.827563	NA	BP3749	BP3749
2667508	560.05	-0.0380074	0.137477	-0.276464	0.782192	0.938174	fabI	fabI
2667589	104.322	-0.0380767	0.222225	-0.171343	0.863954	NA	BP1195	BP1195
2665237	84.7646	-0.0381393	0.272375	-0.140025	0.88864	NA	nth	nth
2665723	498.927	-0.0383375	0.245707	-0.15603	0.87601	0.964393	BP1986	BP1986
2664238	86.8623	-0.038792	0.229254	-0.16921	0.865631	NA	BP0240	BP0240
2665720	544.973	-0.0387955	0.175249	-0.221374	0.824801	0.955808	BP1983	BP1983
2664232	26.6455	-0.0392502	0.376189	-0.104337	0.916902	NA	accA	accA
2667551	487.872	-0.0392884	0.159041	-0.247033	0.804882	0.947142	BP2053	BP2053
2666412	2946.62	-0.0393002	0.0794875	-0.49442	0.621009	0.863266	BP3329	BP3329
2664505	178.589	-0.0393973	0.201956	-0.195079	0.845331	NA	BP0271	BP0271
2665615	148.027	-0.0394426	0.267726	-0.147324	0.882876	NA	BP2841	BP2841
2665324	255.048	-0.0397907	0.14905	-0.266962	0.789499	NA	BP1083	BP1083
2666710	56.9368	-0.0403825	0.263499	-0.153255	0.878197	NA	BP0075	BP0075
2664957	1110	-0.0404723	0.132211	-0.306119	0.759514	0.92687	BP3655	BP3655
2665060	194.838	-0.0406278	0.184896	-0.219733	0.826079	NA	hisI	hisI
2664104	98.2485	-0.040745	0.233135	-0.17477	0.86126	NA	BP0291	BP0291
2666711	1910.31	-0.0407532	0.194696	-0.209317	0.834201	0.958714	BP0972	BP0972
2667640	39.0582	-0.0407926	0.411937	-0.0990265	0.921117	NA	BP1864	BP1864
2666050	852.332	-0.0407963	0.141101	-0.289129	0.772483	0.93563	recA	recA
2665080	218.348	-0.0409707	0.162436	-0.252228	0.800865	NA	BP3808	BP3808
2666110	108.416	-0.0410376	0.233128	-0.176031	0.86027	NA	BP3320	BP3320
2666772	26.4695	-0.0411352	0.376179	-0.10935	0.912925	NA	BP3424	BP3424
2665064	333.979	-0.0411999	0.147506	-0.27931	0.780007	0.938174	tatB	tatB
2664585	220.899	-0.0413304	0.237299	-0.17417	0.861732	NA	BP0983	BP0983
2667659	969.093	-0.0415128	0.114882	-0.361352	0.717837	0.914909	uvrA2	uvrA2
2667148	294.29	-0.0415579	0.168049	-0.247296	0.804679	NA	BP2629	BP2629
2666705	295.518	-0.0416226	0.156332	-0.266245	0.790051	NA	BP2338	BP2338
2665012	560.258	-0.0416923	0.112332	-0.371152	0.710525	0.91258	BP3746	BP3746
2667505	569.894	-0.0417582	0.118585	-0.352137	0.724736	0.914909	BP3221	BP3221
2666602	264.475	-0.0417606	0.140726	-0.29675	0.766657	NA	BP1506	BP1506
2664581	19.5895	-0.0418675	0.472329	-0.0886406	0.929368	NA	BP0200	BP0200
2664822	139.969	-0.0419739	0.187744	-0.223571	0.823091	NA	BP3472	BP3472
2663969	210.52	-0.0421593	0.221283	-0.190522	0.8489	NA	BP0814	BP0814
2664621	79.7392	-0.0422305	0.247106	-0.170901	0.864302	NA	BP1018	BP1018
2665104	8.52941	-0.0422939	0.781172	-0.0541416	0.956822	NA	BP3855	BP3855
2665870	2177.38	-0.0423743	0.107349	-0.394734	0.693039	0.902677	murC	murC
2664314	1624.09	-0.0434416	0.101833	-0.426595	0.669674	0.888158	BP0879	BP0879
2664246	561.877	-0.0434524	0.134706	-0.322572	0.747019	0.922869	purT	purT
2663998	28.502	-0.0434841	0.505246	-0.0860651	0.931415	NA	BP0895	BP0895
2664271	713.201	-0.0435896	0.181702	-0.239896	0.810411	0.947142	BP0357	BP0357
2664113	119.175	-0.0436175	0.224256	-0.194499	0.845785	NA	pyrB	pyrB
2665336	631.586	-0.0436656	0.155348	-0.281083	0.778647	0.938174	dadX	dadX
2665088	876.524	-0.0437425	0.172412	-0.25371	0.79972	0.946517	BP3813	BP3813
2664478	71.8175	-0.0438412	0.234632	-0.186851	0.851777	NA	bhuU	bhuU
2665696	924.015	-0.043937	0.137564	-0.319393	0.749429	0.922903	BP2958	BP2958
2664903	319.661	-0.0442612	0.137423	-0.32208	0.747392	0.922869	BP3506	BP3506
2664300	90.514	-0.0443551	0.22204	-0.199762	0.841667	NA	BP0563	BP0563
2665167	144.218	-0.0444575	0.266633	-0.166737	0.867577	NA	BP3548	BP3548
2666481	132.418	-0.0446445	0.263484	-0.169439	0.865451	NA	BP1603	BP1603
2667252	133.445	-0.0447558	0.173373	-0.258147	0.796293	NA	BP3593	BP3593
2667137	225.001	-0.0449665	0.196271	-0.229104	0.818788	NA	BP1291	BP1291
2664064	288.213	-0.0450282	0.178284	-0.252564	0.800605	NA	BP0535	BP0535
2665452	336.564	-0.0450387	0.170314	-0.264445	0.791437	0.942426	lgt	lgt
2665675	9.05529	-0.0451035	0.637253	-0.070778	0.943574	NA	purU	purU
2665217	983.901	-0.0453532	0.137357	-0.330184	0.741261	0.922275	BP1057	BP1057
2667670	503.713	-0.0453661	0.13114	-0.345937	0.72939	0.914909	pdxH	pdxH
2666620	243.132	-0.0455593	0.17043	-0.26732	0.789222	NA	BP1590	BP1590
2666104	314.831	-0.0457926	0.18635	-0.245735	0.805887	0.947142	BP2011	BP2011
2665009	497.092	-0.0461122	0.158337	-0.291229	0.770876	0.934602	ctaD	ctaD
2665510	18.1497	-0.046195	0.492749	-0.0937496	0.925308	NA	BP2595	BP2595
2667085	2591.1	-0.0462437	0.0851601	-0.543021	0.587116	0.846328	BP2076	BP2076
2664559	6.67895	-0.0464037	0.801759	-0.0578774	0.953846	NA	BP1007	BP1007
2667156	1.83295	-0.0464294	1.38967	-0.0334105	0.973347	NA	BP2568	BP2568
2666047	4704.46	-0.0465038	0.462654	-0.100515	0.919935	0.971636	metE	metE
2667500	598.448	-0.0467548	0.112956	-0.413921	0.678932	0.892096	minC	minC
2664095	300.866	-0.04676	0.157217	-0.297422	0.766144	NA	BP0364	BP0364
2666954	21.9524	-0.046832	0.400544	-0.116921	0.906923	NA	copA	copA
2664617	3.38928	-0.0469138	0.996544	-0.0470764	0.962452	NA	BP0786	BP0786
2664824	155.604	-0.0471449	0.179014	-0.263359	0.792274	NA	BP3474	BP3474
2664673	51.2583	-0.047176	0.350408	-0.134632	0.892903	NA	BP0486	BP0486
2664512	135.326	-0.0474307	0.220903	-0.214712	0.829992	NA	BP0872	BP0872
2664906	53.5443	-0.047743	0.250998	-0.190213	0.849142	NA	BP3509	BP3509
2667542	144.127	-0.0478521	0.195756	-0.244448	0.806884	NA	BP1710	BP1710
2664449	366.498	-0.0479801	0.135514	-0.354061	0.723293	0.914909	BP0455	BP0455
2667317	227.601	-0.0481448	0.160696	-0.299602	0.764481	NA	glnB	glnB
2666617	164.875	-0.0481674	0.190457	-0.252905	0.800342	NA	BP1587	BP1587
2665089	137.388	-0.0483643	0.208629	-0.231819	0.816678	NA	BP3826	BP3826
2664203	1105.74	-0.0486594	0.12147	-0.400588	0.688724	0.900526	lnt	lnt
2666443	2307.67	-0.0489987	0.153661	-0.318876	0.749821	0.922903	clpP	clpP
2665498	681.384	-0.0491077	0.13918	-0.352836	0.724211	0.914909	sigE	sigE
2664916	51.327	-0.0491157	0.250209	-0.196299	0.844376	NA	BP3520	BP3520
2666007	391.119	-0.0491167	0.135252	-0.36315	0.716493	0.914909	BP2211	BP2211
2665763	1215.21	-0.0492786	0.119435	-0.412597	0.679902	0.892096	BP0205	BP0205
2664933	568.401	-0.0494005	0.194887	-0.253483	0.799895	0.946517	kup	kup
2664491	78.2093	-0.0498203	0.222148	-0.224266	0.82255	NA	cyaC	cyaC
2667455	574.8	-0.0501308	0.164052	-0.305579	0.759926	0.92687	BP2232	BP2232
2666545	261.393	-0.0501652	0.152622	-0.32869	0.74239	NA	BP3063	BP3063
2667478	162.574	-0.0502264	0.227625	-0.220654	0.825362	NA	rpe	rpe
2666170	112.243	-0.0503179	0.206166	-0.244065	0.80718	NA	BP2910	BP2910
2667059	49030.9	-0.0506052	0.107996	-0.468584	0.639367	0.871371	fhaB	fhaB
2667531	4.89377	-0.0507081	0.796997	-0.0636239	0.94927	NA	BP3195	BP3195
2664380	101.88	-0.0510652	0.21563	-0.236818	0.812798	NA	BP0570	BP0570
2665846	1699.63	-0.0511473	0.0990114	-0.51658	0.605449	0.857082	mnmA	mnmA
2667751	90.2822	-0.0513535	0.244958	-0.209642	0.833947	NA	BP0684	BP0684
2665937	253.214	-0.0514096	0.172918	-0.297305	0.766233	NA	smpB	smpB
2665176	603.252	-0.051833	0.105793	-0.489945	0.624173	0.865697	BP3557	BP3557
2665877	32.838	-0.0519811	0.355699	-0.146138	0.883812	NA	BP2943	BP2943
2665287	40.1645	-0.0521291	0.33283	-0.156624	0.875541	NA	flgM	flgM
2666704	201.064	-0.0521585	0.198947	-0.262173	0.793188	NA	BP2337	BP2337
[truncated: 1,838 more rows]

## Sheet: Dataset 2
GeneID	baseMean	log2FoldChange	lfcSE	stat	pvalue	padj	Gene name	Link to NCBI Gene db
2666151	6.1371	5.01167	1.59034	3.15131	0.00162538	NA	BP2295	BP2295			Gene ID	Gene ID within B. pertussis Tohama I assembly GCF_000195715.1
2664137	2.66902	4.02152	1.76634	2.27676	0.0228007	NA	BP0285	BP0285			baseMean	The average of the normalized count values, dividing by size factors, taken over all samples
2666310	1.26312	3.42701	1.99153	1.7208	0.085288	NA	BP3374	BP3374			log2FC	log2 of Fold Change
2665436	22.7904	2.70457	0.709113	3.81401	0.000136728	0.00424123	BP2354	BP2354			lfcSE	The standard error estimate for the log2 fold change estimate
2666746	34.1545	2.69723	0.497615	5.42031	5.94967e-08	6.72312e-06	BP2417	BP2417			stat	The value of the test statistic for the gene
2664124	2.34559	2.58271	1.6808	1.5366	0.124392	NA	BP0143	BP0143			pvalue	P-value of the test for the gene
2667189	0.958635	2.45917	2.38231	1.03226	0.301949	NA	BP1640	BP1640			padj	Adjusted P-value for multiple testing for the gene
2664057	1.31139	2.45885	2.3709	1.0371	0.29969	NA	BP0044	BP0044			Gene name	Name of gene in either GCF_000195715.1 or Biocyc
2666136	1.29704	2.45579	2.27063	1.08154	0.279456	NA	BP2275	BP2275			Link to NCBI Gene db	Link for the gene in the NCBI database
2665290	1.39405	2.44495	2.01889	1.21104	0.225881	NA	flgC	flgC
2666323	1.11738	2.42649	2.05533	1.18058	0.23777	NA	BP1114	BP1114
2666455	1.15071	2.42643	2.02574	1.1978	0.230995	NA	BP3386	BP3386
2666757	1.53463	2.40568	2.07353	1.16019	0.245973	NA	BP1697	BP1697
2666899	1.04733	2.40224	2.15522	1.11461	0.265016	NA	BP3279	BP3279
2665887	2.81794	2.32268	1.68011	1.38245	0.166832	NA	BP2945	BP2945
2664176	2.22205	2.32018	1.75732	1.32029	0.186737	NA	BP0312	BP0312
2667546	2.74133	2.30711	1.64771	1.40019	0.161455	NA	BP2048	BP2048
2667001	7.76113	2.21461	0.925924	2.39179	0.0167665	NA	BP2099	BP2099
2664500	12.5097	2.08382	0.771035	2.70263	0.00687935	NA	BP0637	BP0637
2667663	40.6184	2.05768	0.491238	4.18876	2.80488e-05	0.00118328	BP3244	BP3244
2666051	66.5905	1.99451	0.562059	3.54857	0.000387326	0.00914551	BP2641	BP2641
2666220	1.87566	1.99092	1.87142	1.06385	0.287396	NA	BP2524A	BP2524A
2665576	4.36188	1.97692	1.65603	1.19377	0.232567	NA	BP1743	BP1743
2664295	84.3061	1.9498	0.475208	4.10305	4.07734e-05	0.00161259	BP0440	BP0440
2667451	10.4382	1.93867	1.02656	1.88851	0.0589579	NA	BP2639	BP2639
2667452	47.6982	1.93152	0.580375	3.32805	0.000874554	0.0164693	BP2640	BP2640
2665341	5.00649	1.88575	1.07919	1.74737	0.0805726	NA	livG	livG
2666562	9.6727	1.83635	0.98245	1.86916	0.0616008	NA	BP2611	BP2611
2667450	83.8492	1.80452	0.544457	3.31434	0.000918589	0.0169966	BP2638	BP2638
2664114	4.31552	1.79486	1.34597	1.33351	0.182365	NA	BP0282	BP0282
2666052	92.2419	1.78003	0.496865	3.58252	0.000340301	0.00842145	BP2642	BP2642
2664847	4424.59	1.76826	0.194783	9.07812	1.10467e-19	1.74758e-16	BP3835	BP3835
2666641	6.64682	1.75012	1.08156	1.61815	0.105631	NA	BP1966	BP1966
2666997	5.95213	1.72609	1.08645	1.58873	0.112121	NA	BP2095	BP2095
2667708	184.573	1.72421	0.322853	5.34053	9.26729e-08	9.44254e-06	BP0441	BP0441
2666254	7.63221	1.72259	0.944843	1.82315	0.0682802	NA	BP1673	BP1673
2664010	7.31933	1.70918	1.07777	1.58586	0.112772	NA	BP0887	BP0887
2665193	388.423	1.66395	0.21159	7.86399	3.72082e-15	1.68181e-12	BP3570	BP3570
2667679	1.92066	1.62762	1.95225	0.833712	0.404443	NA	BP1100	BP1100
2665197	391.996	1.60595	0.185465	8.65906	4.75682e-18	5.01686e-15	BP3574	BP3574
2664307	1.55118	1.60256	1.85303	0.864828	0.387133	NA	BP0124	BP0124
2667410	1.07308	1.59621	2.12102	0.752569	0.451709	NA	BP1141	BP1141
2665281	3.8901	1.59181	1.14816	1.3864	0.165625	NA	fliG	fliG
2666958	4.66615	1.59169	1.30755	1.21731	0.223487	NA	copB	copB
2666595	2.28958	1.58672	1.81683	0.873342	0.382477	NA	BP3431	BP3431
2667418	3.55042	1.57898	1.31351	1.20211	0.22932	NA	BP1224	BP1224
2664359	269.479	1.54002	0.327569	4.70138	2.58413e-06	0.000195564	BP0120	BP0120
2665421	182.169	1.53595	0.198803	7.72599	1.1099e-14	4.38967e-12	BP1900	BP1900
2666380	81.1966	1.52606	0.292649	5.21464	1.84173e-07	1.76583e-05	BP3132	BP3132
2664513	35.0292	1.51018	0.436388	3.46064	0.000538892	0.0118407	BP0641	BP0641
2666950	32.494	1.50678	0.421619	3.57379	0.00035185	0.00843375	BP3453	BP3453
2664780	710.275	1.43455	0.172427	8.31972	8.81731e-17	4.64966e-14	BP0597	BP0597
2664570	11.6564	1.42578	0.70963	2.00919	0.0445168	NA	gltJ	gltJ
2666161	5.05067	1.4133	1.1127	1.27015	0.204031	NA	bfeA	bfeA
2665943	122.681	1.39984	0.348697	4.01449	5.95746e-05	0.00214198	BP1448	BP1448
2666653	6.55731	1.39903	0.899839	1.55475	0.120006	NA	BP2089	BP2089
2664647	29.0795	1.39179	0.487854	2.85287	0.00433258	0.0526022	argH	argH
2667724	12.6913	1.38965	0.690937	2.01126	0.0442978	NA	BP0657	BP0657
2665779	802.182	1.38567	0.163857	8.45659	2.753e-17	2.17762e-14	BP1489	BP1489
2665192	196.077	1.38286	0.231953	5.96182	2.49444e-09	4.38466e-07	BP3569	BP3569
2667425	286.693	1.37203	0.255495	5.3701	7.86939e-08	8.58578e-06	BP0122	BP0122
2664587	15.027	1.36376	0.589654	2.3128	0.0207334	NA	BP0931	BP0931
2664310	224.617	1.35001	0.309258	4.36532	1.26935e-05	0.000637494	BP0119	BP0119
2665196	579.065	1.33526	0.18992	7.03066	2.05565e-12	6.1109e-10	BP3573	BP3573
2667021	173.315	1.32343	0.209815	6.30759	2.83421e-10	6.42006e-08	BP2158	BP2158
2665289	3.87044	1.32241	1.04948	1.26007	0.207644	NA	flgB	flgB
2666134	4.61381	1.31148	1.04877	1.25049	0.21112	NA	BP2273	BP2273
2665198	786.57	1.30115	0.135135	9.62855	6.05753e-22	1.9166e-18	BP3575	BP3575
2664403	32.378	1.30039	0.439917	2.95598	0.00311675	0.0428756	BP0640	BP0640
2667172	45.1602	1.30001	0.416956	3.11785	0.00182174	0.028117	BP2648	BP2648
2664779	229.439	1.29458	0.225223	5.74801	9.03014e-09	1.42857e-06	BP0596	BP0596
2666812	45.2455	1.28319	0.380034	3.37653	0.000734075	0.0145163	BP2864	BP2864
2667243	3.33362	1.28095	1.39183	0.920337	0.357397	NA	pcaI	pcaI
2664825	96.1311	1.28063	0.389501	3.28786	0.00100952	0.0181484	BP3476	BP3476
2666665	8.71656	1.27459	0.744005	1.71315	0.0866846	NA	BP1931	BP1931
2665101	10.6018	1.26263	0.667653	1.89115	0.0586044	NA	BP1313	BP1313
2667242	3.36008	1.25949	1.22904	1.02477	0.30547	NA	BP1787	BP1787
2667742	57.3868	1.25737	0.330699	3.80215	0.000143443	0.00436398	BP0675	BP0675
2665778	280.883	1.24376	0.199659	6.22941	4.68205e-10	9.87601e-08	BP1488	BP1488
2664269	8.50089	1.24342	1.05919	1.17393	0.240423	NA	BP0422	BP0422
2665539	209.731	1.24045	0.297217	4.17357	2.99866e-05	0.00124839	paaK	paaK
2667000	15.0125	1.24026	0.57706	2.14928	0.0316125	NA	BP2098	BP2098
2667403	10.2267	1.23791	0.708335	1.74763	0.0805276	NA	BP2290	BP2290
2666502	3.4669	1.23654	1.23661	0.999945	0.317337	NA	BP1757	BP1757
2665940	303.186	1.23395	0.264783	4.66025	3.15827e-06	0.000227109	BP1445	BP1445
2666472	81.6937	1.23228	0.369208	3.33764	0.000844933	0.0161046	BP3305	BP3305
2664630	7.42001	1.23205	1.00527	1.22559	0.220353	NA	BP0933	BP0933
2664071	9.30632	1.23041	0.724635	1.69797	0.0895137	NA	BP0771	BP0771
2664053	352.125	1.2268	0.269075	4.55933	5.13168e-06	0.000333324	BP0121	BP0121
2666985	20.7036	1.22658	0.681098	1.80089	0.07172	0.313241	BP2148	BP2148
2664968	5.77405	1.22205	1.15166	1.06112	0.288635	NA	BP3670	BP3670
2666466	42.2717	1.2186	0.745774	1.634	0.102259	0.375344	BP3311	BP3311
2665568	30.6346	1.21268	0.475143	2.55225	0.0107031	0.10262	BP3162	BP3162
2667285	3.72624	1.19973	1.15359	1.04	0.298341	NA	BP2555	BP2555
2665795	1238.09	1.19694	0.142605	8.39341	4.72251e-17	2.9884e-14	trpF	trpF
2667225	2.49348	1.19089	1.21486	0.980266	0.326955	NA	BP1514	BP1514
2666393	11.7889	1.19056	0.746942	1.5939	0.110957	NA	wcbP	wcbP
2665918	19.2221	1.18095	0.517411	2.28243	0.0224639	0.165565	BP1927	BP1927
2665992	211.388	1.17036	0.983779	1.18966	0.23418	0.554391	BP2169	BP2169
2664697	5.04858	1.16404	0.977166	1.19124	0.23356	NA	BP0510	BP0510
2665291	12.5542	1.16085	0.683428	1.69857	0.0893999	NA	flgD	flgD
2664402	9.24469	1.15641	0.74818	1.54563	0.122194	NA	BP0639	BP0639
2665942	152.942	1.15567	0.340607	3.39298	0.000691363	0.0141127	mmsB	mmsB
2666645	11.4676	1.14601	0.673658	1.70118	0.0889094	NA	pgi	pgi
2666957	7.72023	1.14359	0.921405	1.24114	0.214554	NA	BP1780	BP1780
2665566	24.1282	1.12272	0.457781	2.45253	0.0141857	0.124676	BP3160	BP3160
2667390	9.4908	1.11924	0.816391	1.37097	0.170385	NA	dkgB	dkgB
2664972	47.7222	1.1185	0.333182	3.35703	0.000787856	0.0153875	BP3674	BP3674
2664022	9.32559	1.11769	0.815898	1.36989	0.170722	NA	BP1067	BP1067
2665547	35.5913	1.11658	0.436362	2.55885	0.0105019	0.101615	paaB	paaB
2665546	151.04	1.09941	0.246456	4.46089	8.16216e-06	0.000453071	paaC	paaC
2665744	11.8195	1.09454	0.730972	1.49738	0.134294	NA	alcB	alcB
2664826	94.2824	1.08627	0.377342	2.87875	0.00399258	0.0501291	BP3477	BP3477
2665941	452.974	1.07232	0.259371	4.13431	3.56017e-05	0.00144415	BP1446	BP1446
2667593	24.4371	1.06442	0.506786	2.10034	0.0356991	0.211992	BP3209	BP3209
2667472	6.02377	1.06113	1.05712	1.0038	0.315477	NA	BP2466	BP2466
2664184	19.1858	1.05694	0.522904	2.02129	0.0432493	0.233916	BP0816	BP0816
2666458	31.8137	1.04726	0.372824	2.809	0.00496957	0.0591117	BP3389	BP3389
2664571	1.86597	1.0454	1.50253	0.695757	0.486581	NA	BP0910	BP0910
2664131	4.04801	1.04293	1.25197	0.833027	0.40483	NA	BP0389	BP0389
2667286	2.63168	1.04054	1.46825	0.708692	0.478515	NA	BP2556	BP2556
2664498	627.113	1.03745	0.21106	4.91543	8.85892e-07	7.78601e-05	BP0442	BP0442
2664165	3.13811	1.02396	1.21925	0.839831	0.401003	NA	BP0137	BP0137
2666283	4.72847	1.02341	1.09042	0.938545	0.347965	NA	BP2872	BP2872
2667511	3.18526	1.02218	1.19409	0.856032	0.39198	NA	fdx	fdx
2665661	64.4043	1.02189	0.31432	3.25111	0.00114957	0.0200953	acnA	acnA
2665815	4.40689	1.01994	1.04479	0.97621	0.32896	NA	BP3114	BP3114
2664437	15.1597	1.01852	0.650947	1.56468	0.117658	NA	gltL	gltL
2664636	61.1001	1.0157	0.323818	3.13665	0.00170893	0.0267675	BP0916	BP0916
3131288	670474	1.01509	1.13157	0.897058	NA	NA	BPt45	BPt45
2666353	41.8678	1.01383	0.435007	2.33059	0.0197747	0.152603	BP2217	BP2217
2665469	3.06554	1.00971	1.26337	0.799216	0.424165	NA	BP1340	BP1340
2664519	19.1128	1.00932	0.663404	1.52143	0.128151	0.422806	BP0127	BP0127
2667531	4.89377	1.00862	0.978074	1.03123	0.302432	NA	BP3195	BP3195
2664524	1.69135	1.00762	1.90279	0.529545	0.596427	NA	BP0166	BP0166
2665879	1.65187	1.00751	1.90102	0.529984	0.596123	NA	BP2137	BP2137
2666999	13.1388	1.004	0.645786	1.5547	0.120018	NA	BP2097	BP2097
2666388	6.94237	1.00396	0.917552	1.09417	0.273879	NA	livF	livF
2665659	130.517	1.00335	0.253177	3.96305	7.3998e-05	0.00252832	prpB	prpB
2664750	7.41932	1.0029	0.879321	1.14053	0.254064	NA	BP0229	BP0229
2666150	9.88306	0.99919	0.704512	1.41827	0.156111	NA	BP2294	BP2294
2666887	2.21347	0.997092	1.45593	0.684847	0.49344	NA	BP1199	BP1199
2666969	1.98398	0.996459	1.47321	0.676386	0.498796	NA	BP1177	BP1177
2664795	10.8802	0.995701	0.747233	1.33252	0.18269	NA	BP0619	BP0619
2664573	2.09607	0.993561	1.92073	0.517283	0.604959	NA	cheY	cheY
2667322	3.25621	0.991996	1.39103	0.713136	0.475761	NA	BP2704	BP2704
2665965	221.297	0.978672	0.283929	3.44689	0.000567084	0.012042	BP2271	BP2271
2667274	20.0708	0.978668	0.56248	1.73992	0.0818737	0.339206	BP2406	BP2406
2664514	21.6509	0.978361	0.498575	1.96232	0.0497257	0.255973	BP0642	BP0642
2665156	12.9661	0.976352	0.715282	1.36499	0.172257	NA	BP1361	BP1361
2666432	72.4209	0.97556	0.311226	3.13457	0.00172109	0.0268252	BP2026	BP2026
2667696	8.19072	0.972907	0.869156	1.11937	0.262982	NA	BP0417	BP0417
2664140	62.2915	0.97266	0.344106	2.82663	0.00470412	0.0561654	BP0253	BP0253
2664097	2.92867	0.969647	1.25502	0.772612	0.439752	NA	BP0024	BP0024
2664896	90.2005	0.969156	0.289255	3.35052	0.000806594	0.0155786	BP3498	BP3498
2664020	7.64552	0.967445	0.954942	1.01309	0.311016	NA	BP0257	BP0257
2665640	13.3075	0.966172	0.613935	1.57374	0.115549	NA	hmsF	hmsF
2665518	10.3819	0.959647	0.833212	1.15175	0.249426	NA	BP1130	BP1130
2665777	1612.36	0.955366	0.1294	7.38305	1.54707e-13	5.43881e-11	smoM	smoM
2667737	27.97	0.949802	0.478417	1.9853	0.047111	0.248847	BP0670	BP0670
2665533	13.268	0.948042	0.55211	1.71713	0.0859563	NA	BP2689A	BP2689A
2664899	70.6158	0.947862	0.280585	3.37816	0.000729717	0.0145163	BP3501	BP3501
2665199	529.347	0.945611	0.156358	6.04772	1.46909e-09	2.73423e-07	BP3576	BP3576
2664419	11.447	0.943691	0.632543	1.4919	0.135725	NA	gltL	gltL
2664705	16.8958	0.941696	0.527381	1.78561	0.0741626	NA	BP0511	BP0511
2665991	13.4769	0.935141	1.01231	0.923768	0.355607	NA	BP2168	BP2168
2666277	53.5186	0.934185	0.358623	2.60492	0.0091895	0.0928852	BP2881	BP2881
2664664	20.9462	0.928194	0.504817	1.83868	0.065963	0.298153	gltK	gltK
2666402	15.7258	0.917512	0.592821	1.5477	0.121693	NA	tfdA	tfdA
2667738	18.1775	0.912148	0.559312	1.63084	0.102924	NA	BP0671	BP0671
2664699	11.1287	0.912054	0.674033	1.35313	0.176014	NA	BP0512	BP0512
2665234	8.85278	0.903989	0.753438	1.19982	0.23021	NA	malQ	malQ
2666328	28.0864	0.903895	0.614716	1.47043	0.141446	0.442229	BP3079	BP3079
2665107	20.0688	0.898383	0.594102	1.51217	0.130491	0.425372	BP3858	BP3858
2666667	20.7224	0.897708	0.533993	1.68112	0.0927394	0.357216	BP1933	BP1933
2664306	16.0495	0.896463	0.784895	1.14214	0.253394	NA	BP0125	BP0125
2664578	49.4476	0.895997	0.334308	2.68016	0.00735878	0.0789261	BP0765	BP0765
2665998	12.5158	0.891035	0.733415	1.21491	0.2244	NA	BP2175	BP2175
2664461	11.279	0.887854	0.688931	1.28874	0.197488	NA	cysD	cysD
2666163	198.26	0.885689	0.273377	3.23981	0.00119611	0.0207939	glcF	glcF
2665119	93.2286	0.885201	0.25986	3.40645	0.00065814	0.0135218	BP3870	BP3870
2665545	120.502	0.883266	0.285733	3.09123	0.00199332	0.0304679	paaD	paaD
2665541	184.688	0.881947	0.280154	3.14809	0.00164344	0.0261298	paaG	paaG
2665995	56.4752	0.881506	0.752423	1.17156	0.241375	0.561904	BP2172	BP2172
2666555	11.2275	0.876569	0.702082	1.24853	0.211838	NA	kdpA	kdpA
2665531	1576.27	0.875893	0.188989	4.63462	3.57593e-06	0.000245962	fhaS	fhaS
2664559	6.67895	0.87581	0.878418	0.997031	0.318749	NA	BP1007	BP1007
2665200	11.6798	0.869785	0.669083	1.29997	0.193612	NA	BP1326	BP1326
2665858	16506.7	0.869055	0.12369	7.02606	2.12452e-12	6.1109e-10	BP2982	BP2982
2666461	4.21176	0.865938	1.07529	0.805303	0.420645	NA	BP3392	BP3392
2667406	56.1074	0.861251	0.341766	2.52	0.0117356	0.109549	BP2293	BP2293
2664640	7.6777	0.859426	0.998722	0.860526	0.389499	NA	cheB	cheB
2665191	531.05	0.858178	0.154846	5.54213	2.98821e-08	3.93946e-06	BP3568	BP3568
2667275	68.2315	0.856178	0.29972	2.8566	0.00428212	0.0523113	ltaE	ltaE
2666664	13.4699	0.85615	0.636361	1.34538	0.178501	NA	BP1930	BP1930
2667471	43.5267	0.854298	0.343686	2.4857	0.0129298	0.117557	BP2465	BP2465
2664350	11.0415	0.850609	0.681703	1.24777	0.212115	NA	BP0644	BP0644
2665660	48.3974	0.84996	0.365475	2.32563	0.0200383	0.153514	prpC	prpC
2666592	84.9379	0.847006	0.286175	2.95975	0.00307891	0.04254	BP2067	BP2067
2665321	6.9224	0.843145	0.869406	0.969795	0.332149	NA	BP1099	BP1099
2667027	6.0795	0.842927	1.07555	0.783717	0.433206	NA	flaG	flaG
2666593	585.155	0.842911	0.124387	6.77655	1.2308e-11	3.24522e-09	BP2068	BP2068
2666951	25.1336	0.834907	0.442344	1.88746	0.0590984	0.279424	BP3454	BP3454
2667079	135.921	0.833628	0.258055	3.23043	0.00123605	0.0213708	BP2070	BP2070
2665862	25.1007	0.833426	0.453874	1.83625	0.066321	0.299343	BP2426	BP2426
2664141	12.1959	0.829424	0.731394	1.13403	0.256781	NA	BP0254	BP0254
2667051	31.819	0.826797	0.673261	1.22805	0.219428	0.541976	BP3082	BP3082
2665542	262.236	0.820313	0.261177	3.14084	0.00168465	0.0266512	BP2678	BP2678
2667430	17.5052	0.820138	0.799851	1.02536	0.305191	NA	BP3257	BP3257
2667440	18.0534	0.81799	0.497883	1.64293	0.100396	NA	BP1888	BP1888
2666058	232.408	0.812883	0.475332	1.71014	0.0872404	0.347643	BP2642A	BP2642A
2664615	10.2483	0.812242	0.658685	1.23313	0.217528	NA	BP0883	BP0883
2664062	60.586	0.808738	0.308735	2.61952	0.00880546	0.0898081	BP0532	BP0532
2667448	36.2173	0.806336	0.827258	0.974709	0.329705	0.633243	BP1897	BP1897
2665355	58.7126	0.806122	0.369683	2.18057	0.0292149	0.196255	BP1256	BP1256
2664123	11.1206	0.802219	0.754721	1.06293	0.287812	NA	BP1048	BP1048
2665540	153.265	0.800978	0.317955	2.51915	0.0117638	0.109549	paaI	paaI
2666570	9.31052	0.798872	0.754293	1.0591	0.289554	NA	BP2620	BP2620
2666747	72.4464	0.795375	0.327976	2.4251	0.0153041	0.131225	BP2418	BP2418
2664669	487.449	0.794696	0.199996	3.97356	7.08067e-05	0.00248925	BP0051	BP0051
2664796	111.117	0.794546	0.228998	3.46966	0.000521121	0.0116115	BP0612	BP0612
2665600	411.223	0.794274	0.144598	5.49298	3.95219e-08	5.00189e-06	fadD	fadD
2665507	10.8021	0.794071	0.751433	1.05674	0.290629	NA	BP2592	BP2592
2666580	6.25063	0.793433	0.78359	1.01256	0.311269	NA	BP2054	BP2054
2665350	27.132	0.790559	0.557672	1.41761	0.156306	0.461607	cysW	cysW
2665917	36.0965	0.784111	0.366474	2.13961	0.0323862	0.20239	BP1926	BP1926
2666081	8.34163	0.782926	0.748081	1.04658	0.295294	NA	BP2278	BP2278
2666652	37.824	0.781153	0.362423	2.15536	0.0311334	0.197919	BP2088	BP2088
2665270	29.0149	0.780722	0.479381	1.62861	0.103397	0.377768	BP1208	BP1208
2665769	84.2454	0.779132	0.274252	2.84093	0.00449817	0.0541149	BP2039	BP2039
2666996	41.8812	0.77821	0.352469	2.20788	0.0272525	0.187043	BP2094	BP2094
2667715	26.9577	0.776351	0.512584	1.51458	0.129878	0.424959	BP0652	BP0652
2664130	417.671	0.774828	0.262732	2.94912	0.00318685	0.0430035	BP0129	BP0129
2664898	246.258	0.771882	0.18106	4.26312	2.01594e-05	0.000911204	BP3500	BP3500
2664981	243.336	0.771483	0.198174	3.89297	9.90258e-05	0.00323008	BP3679	BP3679
2665075	22.9079	0.765185	0.52023	1.47086	0.14133	0.442229	BP3803	BP3803
2664501	7.21268	0.762141	0.77187	0.987395	0.323449	NA	BP0638	BP0638
2667105	17.4585	0.761479	0.57155	1.33231	0.18276	NA	BP2833	BP2833
2666662	270.003	0.761361	0.597521	1.2742	0.202593	0.525704	BP2167	BP2167
2665128	2.41234	0.758288	1.26419	0.59982	0.548626	NA	BP1287	BP1287
2665610	2.71195	0.757863	1.25681	0.603008	0.546504	NA	BP2821	BP2821
2664420	71.9701	0.755289	0.280183	2.6957	0.00702404	0.0766346	BP0064	BP0064
2664337	85.514	0.754459	0.248083	3.04116	0.00235669	0.0348438	BP0117	BP0117
2666168	687.025	0.753847	0.132814	5.67595	1.3792e-08	1.8973e-06	aroG	aroG
2665920	32.4635	0.753239	0.408621	1.84337	0.0652751	0.296313	BP0715	BP0715
2667741	25.5278	0.751722	0.497182	1.51197	0.130542	0.425372	BP0674	BP0674
2665863	31.5807	0.745876	0.443189	1.68298	0.0923798	0.357116	BP2427	BP2427
2666473	175.991	0.741325	0.251734	2.94487	0.00323087	0.0431328	BP3306	BP3306
2666117	13.0569	0.739767	0.595684	1.24188	0.214281	NA	BP1992	BP1992
2665662	46.0339	0.738495	0.361112	2.04506	0.040849	0.225251	BP2370	BP2370
2665478	22.28	0.737923	0.482156	1.53046	0.125902	0.419319	BP1920	BP1920
2665749	31.5681	0.73663	0.377802	1.94978	0.0512026	0.259347	bcr	bcr
2665020	61.3232	0.734291	0.34762	2.11234	0.0346575	0.207682	BP3715	BP3715
2664158	7.99915	0.73429	0.746615	0.983492	0.325365	NA	BP0649	BP0649
2664481	38.6385	0.733303	0.418007	1.75428	0.0793821	0.332685	fabG	fabG
2664622	21.9366	0.73318	0.493469	1.48577	0.137341	0.436729	infA	infA
2664842	43.2243	0.73304	0.330928	2.21511	0.0267528	0.184701	BP1288	BP1288
2665705	48.7971	0.730795	0.408777	1.78776	0.0738149	0.319372	BP1952	BP1952
2667224	8.00794	0.730471	0.86006	0.849326	0.3957	NA	BP1513	BP1513
2666430	24.1126	0.729973	0.508252	1.43624	0.150933	0.458304	BP2024	BP2024
2664767	12.9191	0.729695	0.682446	1.06924	0.284964	NA	BP0583	BP0583
2663968	58.823	0.729637	0.345759	2.11025	0.034837	0.20797	BP0915	BP0915
2667669	159.38	0.727765	0.229449	3.17179	0.00151501	0.0249661	BP3250	BP3250
2667702	42.3248	0.72704	0.349446	2.08055	0.037475	0.217163	BP0188	BP0188
2664474	13.9426	0.726559	0.531735	1.36639	0.171816	NA	BP0341	BP0341
2666162	3.11896	0.722491	1.25669	0.574917	0.565348	NA	BP2902	BP2902
2666786	175.595	0.721558	0.226705	3.1828	0.00145859	0.0244178	BP1555	BP1555
2664009	3.25168	0.718667	1.21869	0.589703	0.55539	NA	BP0886	BP0886
2666073	20.6715	0.715665	0.453127	1.57939	0.114247	0.39753	BP2853	BP2853
2667675	13.9048	0.714916	0.614239	1.1639	0.244463	NA	BP3256	BP3256
2666211	5.17473	0.712431	0.986385	0.722265	0.470132	NA	BP2112	BP2112
2667617	317.355	0.711112	0.179193	3.96842	7.23497e-05	0.00251554	BP2132	BP2132
2666059	164.246	0.709132	0.341479	2.07665	0.037834	0.218443	glpR	glpR
2667331	232.498	0.707866	0.223407	3.1685	0.00153229	0.0249906	BP2713	BP2713
2666233	9.53834	0.706817	0.712074	0.992617	0.320896	NA	BP1822	BP1822
2665236	659.815	0.706508	0.158933	4.44531	8.77645e-06	0.000470656	BP3577	BP3577
2664798	18.6667	0.705973	0.57458	1.22868	0.219193	NA	BP0614	BP0614
2666937	323.095	0.705796	0.195379	3.61244	0.000303328	0.0076169	BP3440	BP3440
2664895	54.9864	0.70563	0.336376	2.09774	0.035928	0.212198	BP3497	BP3497
2664061	28.2691	0.705232	0.411279	1.71473	0.0863946	0.346794	BP0531	BP0531
2664453	2.31301	0.704901	1.26172	0.558682	0.576379	NA	BP0830	BP0830
2667740	15.0275	0.703254	0.611387	1.15026	0.250036	NA	BP0673	BP0673
2667664	78.97	0.70213	0.319426	2.1981	0.0279421	0.190947	BP3245	BP3245
2667530	2.37635	0.701835	1.2833	0.546899	0.584448	NA	BP3194	BP3194
2664201	6.59678	0.701662	0.982602	0.714086	0.475174	NA	BP0063A	BP0063A
2664946	25.3704	0.701236	0.492932	1.42258	0.154857	0.46088	BP3706	BP3706
2667719	10.8855	0.701184	0.759841	0.922803	0.35611	NA	BP0997	BP0997
2664024	97.0881	0.700354	0.264024	2.65261	0.00798716	0.08368	bhuT	bhuT
2665105	44.4882	0.699759	0.409554	1.70859	0.0875271	0.347954	BP3856	BP3856
2667618	288.066	0.698815	0.170243	4.10481	4.04643e-05	0.00161259	BP2133	BP2133
2666379	338.26	0.698189	0.154985	4.50488	6.64102e-06	0.000404081	BP3131	BP3131
2664711	20.8431	0.698135	0.535765	1.30306	0.192554	0.513693	BP0523	BP0523
2666858	17.6076	0.694105	0.5831	1.19037	0.233901	NA	BP1809	BP1809
2666627	308.309	0.690279	0.198386	3.47947	0.000502415	0.0112741	glnP	glnP
2667723	12.6188	0.68851	0.653189	1.05407	0.291849	NA	BP0656	BP0656
2666155	25.1156	0.683501	0.50207	1.36137	0.173398	0.485513	BP2299	BP2299
2666373	93.2929	0.683248	0.287131	2.37957	0.017333	0.141812	modC	modC
2667502	401.735	0.678257	0.243467	2.78582	0.00533923	0.0632709	BP3218	BP3218
2664855	69.3225	0.677748	0.298403	2.27126	0.0231315	0.169026	BP3843	BP3843
2664572	7.58622	0.677074	0.725804	0.93286	0.350892	NA	motB	motB
2666322	25.0085	0.674478	0.46846	1.43978	0.149931	0.455697	BP2116	BP2116
2664425	18.378	0.67395	0.485147	1.38917	0.164782	NA	BP0635	BP0635
2664692	55.2197	0.672768	0.351847	1.9121	0.0558628	0.269436	BP0525	BP0525
2665754	45.5628	0.672042	0.333269	2.01652	0.0437461	0.236199	BP2588	BP2588
2664549	8.22559	0.670487	0.767982	0.873051	0.382635	NA	BP0926	BP0926
2665384	8.77591	0.670029	0.799892	0.837649	0.402228	NA	fliN	fliN
2664083	20.5121	0.669755	0.650793	1.02914	0.303415	0.614622	BP0621	BP0621
2665750	65.2224	0.668677	0.333322	2.0061	0.044846	0.240905	BP2559	BP2559
2666164	263.533	0.665134	0.225191	2.95364	0.00314052	0.0430035	glcE	glcE
2666281	60.7967	0.659829	0.319657	2.06418	0.039001	0.220356	BP2870	BP2870
2667341	622.56	0.659018	0.166334	3.96203	7.43152e-05	0.00252832	BP2633	BP2633
2666330	51.8053	0.654583	0.470654	1.39079	0.164288	0.473328	BP3081	BP3081
2664520	1299.58	0.65167	0.145422	4.48124	7.42102e-06	0.000434817	BP0250	BP0250
2664156	1.82781	0.647788	1.64325	0.394211	0.693425	NA	BP0647	BP0647
2665245	59.9018	0.647452	0.328356	1.9718	0.0486324	0.252961	BP3585	BP3585
2664115	54.4064	0.644571	0.48904	1.31803	0.187492	0.506165	BP0897	BP0897
2665076	15.5325	0.64449	0.628966	1.02468	0.305514	NA	BP3804	BP3804
2667287	15.0898	0.642073	0.660629	0.971912	0.331094	NA	BP2557	BP2557
2664871	56.8081	0.641029	0.311919	2.05512	0.0398676	0.222579	BP3644	BP3644
2667524	43.2151	0.636531	0.362422	1.75633	0.0790323	0.332685	BP3188	BP3188
2667340	537.769	0.63585	0.21895	2.90408	0.0036833	0.0471821	BP2632	BP2632
2664401	2.12005	0.635456	1.56048	0.407219	0.683847	NA	BP0355	BP0355
2664535	12.802	0.634913	0.720868	0.880761	0.378447	NA	BP0781	BP0781
2667761	1013.3	0.633961	0.241579	2.62424	0.00868424	0.0892109	BP0623	BP0623
2667107	28.0915	0.633811	0.452097	1.40194	0.160935	0.470607	BP2835	BP2835
2666207	39.0589	0.633782	0.397905	1.5928	0.111205	0.39182	BP2108	BP2108
2666649	129.596	0.633508	0.221508	2.85998	0.00423666	0.0519566	BP1975	BP1975
2667023	19.2706	0.631136	0.500588	1.26079	0.207385	0.531151	BP1407	BP1407
2667178	60.6207	0.629812	0.31756	1.98328	0.0473358	0.249617	BP2654	BP2654
2664267	51.963	0.627011	0.332165	1.88765	0.0590732	0.279424	BP0632	BP0632
2666619	37.436	0.624678	0.374414	1.66842	0.0952333	0.361632	BP1589	BP1589
2665120	246.089	0.622863	0.253323	2.45877	0.0139414	0.123076	BP3871	BP3871
2664752	23.1705	0.62265	0.446197	1.39546	0.162877	0.472073	catC2	catC2
2665854	657.931	0.62226	0.120655	5.15733	2.5049e-07	2.26443e-05	pntB	pntB
2665745	15.0106	0.622197	0.526396	1.18199	0.237208	NA	alcC	alcC
2666139	57.012	0.621725	0.286114	2.173	0.0297804	0.196862	BP2317	BP2317
2666642	13.5345	0.620624	0.565133	1.09819	0.272121	NA	BP1968	BP1968
2663958	90.4244	0.617836	0.25637	2.40994	0.0159552	0.135341	BP0438	BP0438
2666448	42.1732	0.616898	0.793392	0.777546	0.436837	0.724778	BP3378	BP3378
2665672	20.4484	0.614931	0.468238	1.31329	0.189086	0.509165	BP2511	BP2511
2664663	315.559	0.614748	0.172233	3.56927	0.000357974	0.00851602	BP0046	BP0046
2665613	393.065	0.614651	0.155948	3.94139	8.10096e-05	0.00269804	BP2839	BP2839
2664568	30.4104	0.614617	0.421713	1.45743	0.144998	0.448021	BP0820	BP0820
2667629	13.136	0.614586	0.580637	1.05847	0.289842	NA	BP2124	BP2124
2667025	15.1209	0.612917	0.54576	1.12305	0.261416	NA	fliS	fliS
2665525	134.33	0.611185	0.29794	2.05137	0.0402311	0.22371	BP2661	BP2661
2666258	4.21606	0.60816	0.96655	0.629207	0.529213	NA	BP1677	BP1677
2664424	56.8083	0.607249	0.324091	1.8737	0.0609723	0.283284	BP0634	BP0634
2665809	5.54895	0.606899	1.05587	0.574786	0.565436	NA	BP3108	BP3108
2664548	8.43773	0.596126	0.77495	0.769244	0.441749	NA	BP0925	BP0925
2665761	54.5801	0.591703	0.331557	1.78462	0.0743233	0.319984	osmC	osmC
2667078	152.227	0.591373	0.20658	2.86268	0.00420069	0.0517159	BP2069	BP2069
2666769	8.96438	0.589872	0.78585	0.750616	0.452884	NA	BP3427	BP3427
2665454	4.28042	0.587283	1.07861	0.544482	0.58611	NA	BP3046	BP3046
2665534	35.9212	0.586365	0.411609	1.42457	0.154283	0.46088	BP2690	BP2690
2663964	2.83035	0.585804	1.61316	0.363142	0.716499	NA	BP0328	BP0328
2665419	56.3028	0.585217	0.320579	1.8255	0.067926	0.303128	BP1898	BP1898
2664096	107.811	0.584791	0.24929	2.34582	0.018985	0.148943	BP0255	BP0255
2667604	57.3228	0.584612	0.297257	1.96669	0.0492193	0.254046	BP1827	BP1827
2664028	41.4052	0.584438	0.346002	1.68912	0.0911972	0.355292	BP0533	BP0533
2667756	357.436	0.581852	0.195541	2.9756	0.00292417	0.0411204	BP0689	BP0689
2664911	222.613	0.581546	0.225518	2.57871	0.00991707	0.0977496	BP3514	BP3514
2665994	10.2542	0.579974	1.10743	0.523711	0.600479	NA	BP2171	BP2171
2664042	4.85376	0.578756	1.04326	0.554759	0.57906	NA	BP0146	BP0146
2664574	2.33922	0.577924	1.48948	0.388004	0.698013	NA	BP1020	BP1020
2665374	101.424	0.575022	0.268364	2.14269	0.0321378	0.201354	BP1302	BP1302
2666240	5.78014	0.57486	1.08916	0.527799	0.597639	NA	BP2525A	BP2525A
2666952	25.3343	0.574776	0.468342	1.22726	0.219725	0.542286	BP3455	BP3455
2666291	4.60965	0.573886	1.10133	0.521085	0.602307	NA	BP3354	BP3354
2664939	8.63888	0.57263	0.777601	0.736405	0.461484	NA	BP3695	BP3695
2667177	46.3567	0.570198	0.336238	1.69582	0.0899205	0.351679	BP2653	BP2653
2667228	40.6578	0.569817	0.355495	1.60288	0.108961	0.38942	BP1517	BP1517
2664827	236.708	0.569678	0.290515	1.96092	0.0498878	0.255973	BP3479	BP3479
2666327	32.1244	0.56942	0.610131	0.933275	0.350678	0.651142	BP3078	BP3078
2665651	51.4576	0.568149	0.357896	1.58747	0.112407	0.394297	BP1950	BP1950
2667690	10.9592	0.567986	0.691914	0.820891	0.411709	NA	BP0884	BP0884
2664226	2.85925	0.56772	1.49317	0.380211	0.703789	NA	BP0504	BP0504
2664836	87.1649	0.56719	0.278198	2.0388	0.0414703	0.227011	BP3488	BP3488
2666987	23.9622	0.566524	0.501906	1.12874	0.259006	0.577161	BP2150	BP2150
2667164	37.4937	0.564972	0.403927	1.3987	0.161903	0.471463	BP2658	BP2658
2667330	611.083	0.562539	0.169112	3.32642	0.000879682	0.0164693	BP2712	BP2712
2665110	41.6454	0.561869	0.434188	1.29407	0.195642	0.51974	BP3861	BP3861
2666260	15.4981	0.561033	0.62144	0.902794	0.366635	NA	BP1679	BP1679
2667276	79.8996	0.559311	0.261984	2.13491	0.0327684	0.203067	BP2408	BP2408
2665553	31.647	0.556007	0.412814	1.34687	0.178022	0.493655	BP2691	BP2691
2664298	452.158	0.55543	0.145205	3.82515	0.00013069	0.0040941	BP0561	BP0561
2664743	90.241	0.554698	0.266415	2.08208	0.0373347	0.216778	psiF	psiF
2667647	4.09945	0.554697	1.13575	0.488396	0.625269	NA	BP1871	BP1871
2665760	32.7045	0.552701	0.410832	1.34532	0.178521	0.493743	BP1503	BP1503
2667752	32.5044	0.552573	0.474604	1.16428	0.24431	0.563855	BP0684A	BP0684A
2667646	12.4385	0.552035	0.664713	0.830487	0.406264	NA	BP1870	BP1870
2665801	44.1422	0.550498	0.363758	1.51337	0.130187	0.425339	BP1496	BP1496
2666312	12.7325	0.550355	0.6295	0.874273	0.381969	NA	BP3376	BP3376
2666605	3.99786	0.550321	1.16717	0.471498	0.637285	NA	BP1509	BP1509
2667288	59.0948	0.550121	0.359226	1.53141	0.125668	0.418983	BP2558	BP2558
2667010	5.84342	0.5487	0.907516	0.604617	0.545434	NA	BP2970	BP2970
2666396	90.7541	0.547225	0.303924	1.80053	0.0717762	0.313241	BP1658	BP1658
2666300	3.59642	0.545924	1.10563	0.493767	0.621471	NA	BP3364	BP3364
2667342	616.764	0.543415	0.152045	3.57404	0.000351517	0.00843375	dadA	dadA
2667082	203.318	0.543144	0.215363	2.522	0.0116691	0.109549	BP2073	BP2073
2667665	220.608	0.54284	0.184181	2.94731	0.00320549	0.0430035	BP3246	BP3246
2664588	2.87313	0.542307	1.16633	0.464968	0.641954	NA	BP0932	BP0932
2667388	94.49	0.54199	0.248715	2.17916	0.0293196	0.196541	BP3304	BP3304
2664051	50.1625	0.541753	0.344029	1.57473	0.115319	0.39753	BP0735	BP0735
2666433	49.683	0.540149	0.378525	1.42698	0.153585	0.46088	BP2027	BP2027
2665631	104.32	0.539904	0.221309	2.4396	0.0147036	0.12816	BP1478	BP1478
2666795	42.8415	0.538316	0.36738	1.46528	0.142844	0.443966	BP1565	BP1565
2665730	494.534	0.537979	0.155748	3.45416	0.000552012	0.0118445	BP2377	BP2377
2666453	35.6369	0.537307	0.375339	1.43152	0.15228	0.460186	BP3384	BP3384
2666763	35.2969	0.536157	0.420369	1.27545	0.202152	0.525682	BP1703	BP1703
2664760	29.586	0.535984	0.42611	1.25785	0.208445	0.531177	BP0577	BP0577
2667387	185.634	0.535328	0.171014	3.13032	0.00174614	0.0270823	BP3303	BP3303
2666140	50.817	0.535023	0.326711	1.6376	0.101504	0.37392	BP2318	BP2318
2667332	41.2887	0.534669	0.340798	1.56887	0.116677	0.399567	BP2714	BP2714
2664733	36.7862	0.533538	0.425034	1.25528	0.209377	0.531526	BP0213	BP0213
2664859	16.1109	0.532133	0.500626	1.06294	0.287811	NA	BP3847	BP3847
2665506	198.897	0.531454	0.226497	2.34641	0.0189554	0.148943	BP2670	BP2670
2667697	12.6927	0.529598	0.615686	0.860176	0.389692	NA	BP0418	BP0418
2666085	13.9844	0.529371	0.668247	0.79218	0.428256	NA	BP1308	BP1308
2664975	63.102	0.528521	0.296157	1.7846	0.0743263	0.319984	BP3668	BP3668
2665880	48.3673	0.528101	0.369933	1.42756	0.153419	0.46088	BP2138	BP2138
2665337	20.4105	0.526881	0.512551	1.02796	0.303969	0.614622	BP0110	BP0110
2665988	2.70504	0.524972	1.49029	0.352261	0.724643	NA	BP2729	BP2729
2664553	27.8835	0.524745	0.507756	1.03346	0.30139	0.614601	BP0783	BP0783
2665663	162.518	0.522465	0.204433	2.55568	0.010598	0.102128	prpD	prpD
2667713	26.3531	0.51958	0.435321	1.19356	0.232651	0.552634	BP0756	BP0756
2665690	133.437	0.519487	0.27768	1.87081	0.0613716	0.284721	BP1174	BP1174
2667061	509.658	0.519147	0.446672	1.16226	0.245131	0.564891	bscC	bscC
2664645	59.2402	0.518707	0.338346	1.53307	0.125259	0.418059	BP0807	BP0807
2666998	25.6319	0.518657	0.472106	1.0986	0.271941	0.587737	BP2096	BP2096
2666250	56.8859	0.518194	0.274592	1.88714	0.0591413	0.279424	BP0068	BP0068
2664145	41.6638	0.517981	0.334369	1.54913	0.12135	0.412409	BP0309	BP0309
2664169	96.2345	0.516363	0.263545	1.9593	0.0500781	0.255973	BP0063	BP0063
2666994	8.01818	0.515648	0.74892	0.688522	0.491124	NA	BP2092	BP2092
2665106	190.724	0.515371	0.189563	2.71873	0.00655331	0.0737889	BP3857	BP3857
2666157	54.3714	0.515256	0.327216	1.57467	0.115333	0.39753	BP2301	BP2301
2665577	353.163	0.514266	0.170642	3.01371	0.00258073	0.0373717	BP1087	BP1087
2667019	15.5745	0.511652	0.543933	0.940653	0.346883	NA	BP2156	BP2156
2664759	120.202	0.511534	0.222375	2.30032	0.0214303	0.161058	BP0576	BP0576
2665254	41.739	0.511264	0.377431	1.35459	0.175549	0.48851	sbp	sbp
2665904	14.658	0.510919	0.747792	0.683237	0.494457	NA	BP3011	BP3011
2667277	1142.09	0.510794	0.11947	4.27552	1.90691e-05	0.000887275	BP2409	BP2409
2664135	164.644	0.510375	0.239623	2.12991	0.033179	0.203841	BP0249	BP0249
2665168	88.5096	0.509266	0.276182	1.84395	0.0651903	0.296313	BP3549	BP3549
2664943	87.9782	0.509019	0.245933	2.06974	0.0384765	0.219211	BP3699	BP3699
2666799	204.521	0.508313	0.224093	2.26831	0.0233101	0.16916	BP1534	BP1534
2667339	24.233	0.5083	0.447149	1.13676	0.255639	0.574344	BP2631	BP2631
2664068	55.0268	0.507241	0.454975	1.11488	0.264903	0.584065	BP0366	BP0366
2666534	85.2671	0.506628	0.244097	2.07552	0.0379384	0.218647	BP0073	BP0073
2664741	7.608	0.505959	0.73109	0.692061	0.488899	NA	BP0232	BP0232
2667226	7.31131	0.505004	0.973068	0.518981	0.603774	NA	BP1515	BP1515
2665431	189.258	0.50316	0.211474	2.3793	0.0173456	0.141812	BP2349	BP2349
2665126	766.464	0.502253	0.141985	3.53738	0.000404124	0.009442	livJ	livJ
2665347	117.178	0.500127	0.22359	2.2368	0.0252992	0.177487	BP0111	BP0111
2665027	15.0918	0.499922	0.588925	0.848871	0.395953	NA	BP3722	BP3722
2666628	173.823	0.49987	0.219153	2.28092	0.0225533	0.165565	glnQ	glnQ
2664231	45.8744	0.498547	0.338801	1.47151	0.141155	0.442191	BP0042	BP0042
2667170	37.3063	0.498451	0.42253	1.17968	0.238128	0.558671	BP2646	BP2646
2666275	47.2097	0.497755	0.385632	1.29075	0.19679	0.521477	BP2879	BP2879
2667109	4.17901	0.497728	1.06559	0.46709	0.640436	NA	BP1828	BP1828
2666419	276.064	0.495074	0.167219	2.96063	0.00307014	0.04254	pykA	pykA
2665996	53.5096	0.495057	0.564864	0.876418	0.380803	0.683415	BP2173	BP2173
2665285	42.0609	0.495023	0.438452	1.12902	0.258888	0.577161	cysU	cysU
2667753	262.264	0.494373	0.229126	2.15765	0.0309554	0.197919	BP0685	BP0685
2664090	25.5914	0.49375	0.485311	1.01739	0.308969	0.619897	BP0126	BP0126
2666860	64.5815	0.49301	0.298741	1.65029	0.0988834	0.368947	kdgT	kdgT
2666857	38.3859	0.49235	0.396794	1.24082	0.214672	0.537272	paaG	paaG
2664702	128.008	0.492329	0.22791	2.16019	0.0307581	0.197919	BP0550	BP0550
2665689	74.2269	0.491361	0.323916	1.51694	0.129282	0.424765	BP1172	BP1172
2666167	4725.55	0.491059	0.198645	2.47204	0.0134344	0.120757	fhaL	fhaL
2665788	8.12442	0.491026	0.933221	0.526163	0.598775	NA	BP1457	BP1457
2665100	57.6047	0.490741	0.318552	1.54054	0.12343	0.416331	BP1312	BP1312
2666520	13.4029	0.490389	0.630229	0.778112	0.436503	NA	BP1998	BP1998
2666475	78.9109	0.490174	0.311189	1.57516	0.115219	0.39753	BP3308	BP3308
2667098	37.3168	0.488498	0.385971	1.26563	0.205644	0.52984	BP2825	BP2825
2664580	138.095	0.486907	0.238601	2.04067	0.0412836	0.226748	BP0937	BP0937
2664011	33.6207	0.48658	0.378638	1.28508	0.198765	0.523384	BP0888	BP0888
2666995	23.062	0.48537	0.501513	0.967812	0.333138	0.634588	BP2093	BP2093
2664175	2.38029	0.483888	1.35431	0.357294	0.720872	NA	BP0327	BP0327
2665706	27.2301	0.483102	0.485554	0.99495	0.319761	0.629573	BP1953	BP1953
2664427	10.0961	0.482724	0.721648	0.668918	0.503548	NA	fabG	fabG
2666336	8.78174	0.481327	0.789331	0.609791	0.542	NA	BP1278	BP1278
2666518	16.4735	0.479828	0.534633	0.897491	0.369457	NA	BP1996	BP1996
2665096	4.40363	0.479113	1.29008	0.371382	0.710353	NA	flgF	flgF
2664978	10.5704	0.478832	0.67198	0.712568	0.476113	NA	BP3676	BP3676
2665326	22.7445	0.477257	0.445647	1.07093	0.284201	0.596899	BP1122	BP1122
2665253	942.426	0.476441	0.140664	3.38708	0.000706415	0.0143246	BP0965	BP0965
2666405	7.36507	0.475927	0.792959	0.600191	0.548379	NA	BP1668	BP1668
2664970	126.615	0.475623	0.219722	2.16466	0.030414	0.197919	BP3672	BP3672
2664518	155.519	0.475583	0.207138	2.29597	0.0216776	0.161859	BP0912	BP0912
2664324	46.3355	0.474667	0.337201	1.40767	0.159229	0.467566	tdcB	tdcB
2666916	309.579	0.474323	0.191694	2.47437	0.0133472	0.120315	BP2750	BP2750
2665722	325.854	0.474291	0.213921	2.21713	0.0266142	0.184261	BP1985	BP1985
2664829	275.32	0.47161	0.323956	1.45578	0.145453	0.448988	BP3481	BP3481
2665070	809.402	0.47096	0.244621	1.92527	0.054196	0.26627	BP3798	BP3798
2666101	16.3996	0.470382	0.561523	0.837691	0.402204	NA	BP2008	BP2008
2666800	200.571	0.468706	0.233973	2.00325	0.045151	0.241722	BP1535	BP1535
2665526	78.7245	0.466276	0.43191	1.07957	0.280335	0.594426	BP2662	BP2662
2665538	106.276	0.4662	0.315031	1.47986	0.138911	0.438638	fimX	fimX
2666395	18.6118	0.46573	0.538741	0.864479	0.387325	NA	BP1657	BP1657
2665544	323.196	0.463394	0.189524	2.44504	0.0144836	0.126591	paaE'	paaE'
2665963	6.53313	0.463331	0.777208	0.596148	0.551076	NA	BP2268	BP2268
2664695	23.1893	0.463074	0.447188	1.03552	0.300424	0.613712	BP0508	BP0508
2664117	20.3322	0.462853	0.544245	0.850449	0.395076	0.695541	BP0237	BP0237
2665799	53.2614	0.462009	0.315607	1.46388	0.143228	0.444287	hemN	hemN
2664122	23.3733	0.461981	0.503824	0.916949	0.359169	0.658407	BP0284	BP0284
2665111	112.796	0.461506	0.257975	1.78896	0.073622	0.319372	BP3862	BP3862
2665387	41.4432	0.461448	0.382869	1.20524	0.228112	0.550532	BP1169	BP1169
2665979	45.6854	0.460027	0.347709	1.32302	0.185828	0.504687	BP0070	BP0070
2666868	150.902	0.459484	0.211434	2.17318	0.0297667	0.196862	BP2775	BP2775
2665047	419.944	0.459281	0.182027	2.52315	0.0116308	0.109523	BP0964	BP0964
2667192	245.082	0.458773	0.213246	2.15137	0.0314467	0.198995	BP1643	BP1643
2665195	486.098	0.45861	0.149338	3.07095	0.00213381	0.0320614	BP3572	BP3572
2665680	38.8078	0.456961	0.342719	1.33334	0.18242	0.49994	BP2519	BP2519
2666095	1.50207	0.456874	1.76235	0.259241	0.795449	NA	BP2002	BP2002
2666656	71.18	0.455705	0.33827	1.34716	0.177928	0.493655	BP2161	BP2161
2665585	1.96936	0.454928	1.52394	0.29852	0.765306	NA	BP1748	BP1748
2665511	15.6357	0.454003	0.551297	0.823517	0.410214	NA	BP2596	BP2596
2665993	53.3525	0.452711	0.729865	0.620267	0.535082	0.786262	BP2170	BP2170
2667116	5.87227	0.449891	0.828962	0.542716	0.587326	NA	BP1835	BP1835
2664347	66.4157	0.447795	0.297766	1.50385	0.13262	0.42749	BP0419	BP0419
2664429	21.4023	0.447346	0.498716	0.896996	0.369721	0.66922	BP0770	BP0770
2664327	45.2965	0.447109	0.350587	1.27531	0.202198	0.525682	BP0040	BP0040
2665127	27.616	0.445649	0.476521	0.935213	0.349678	0.650431	BP1286	BP1286
2664477	692.8	0.445528	0.19607	2.27229	0.0230688	0.168958	BP0337	BP0337
2666930	47.119	0.445252	0.327509	1.35951	0.173985	0.485869	BP2808	BP2808
2667281	33.3138	0.444857	0.408192	1.08982	0.275791	0.592398	BP2551	BP2551
2665457	20.1265	0.44435	0.752485	0.59051	0.554849	0.801176	BP3049	BP3049
2664650	191.422	0.443436	0.188963	2.34669	0.0189412	0.148943	BP0559	BP0559
2664460	80.4007	0.442882	0.280717	1.57768	0.114639	0.39753	BP0546	BP0546
2667114	3.48076	0.442062	1.31537	0.336074	0.736815	NA	BP1833	BP1833
2664462	12.5738	0.441792	0.703948	0.627593	0.530271	NA	cysN	cysN
2664045	33.5673	0.43934	0.394055	1.11492	0.264885	0.584065	BP0890	BP0890
2666121	43.9584	0.437942	0.449543	0.974194	0.32996	0.633243	BP3199	BP3199
2665139	276.748	0.437638	0.211742	2.06684	0.038749	0.219324	BP1345	BP1345
2667173	51.5649	0.43749	0.306034	1.42955	0.152847	0.46058	BP2649	BP2649
2665267	591.837	0.436883	0.126242	3.46068	0.00053881	0.0118407	BP3624	BP3624
2667620	96.5053	0.43656	0.246348	1.77213	0.076373	0.325666	BP2609	BP2609
2666075	40.8816	0.434798	0.345974	1.25674	0.208849	0.531189	BP2855	BP2855
2665723	498.927	0.434511	0.252212	1.7228	0.084924	0.344323	BP1986	BP1986
2665094	1103.18	0.43385	0.206651	2.09943	0.0357787	0.211992	BP3831	BP3831
2666942	147.021	0.432998	0.199028	2.17557	0.0295878	0.196862	BP3445	BP3445
2666426	28.3225	0.432852	0.420493	1.02939	0.303295	0.614622	BP2020	BP2020
2666054	136.454	0.432667	0.244667	1.7684	0.0769946	0.327434	BP2548	BP2548
2665363	2.15374	0.432107	1.30794	0.330374	0.741118	NA	BP1134	BP1134
2663966	20.8783	0.431934	0.515134	0.838489	0.401756	0.698822	BP0352	BP0352
2665519	2.74469	0.431913	1.30352	0.331343	0.740386	NA	BP0080	BP0080
2665134	10.5465	0.430836	0.66925	0.64376	0.519731	NA	fliK	fliK
2665397	271.348	0.43081	0.194204	2.21833	0.0265322	0.184096	BP0150	BP0150
2665150	175.377	0.430115	0.189588	2.26868	0.0232876	0.16916	metC	metC
2667743	3.05112	0.429824	1.25838	0.341569	0.732675	NA	BP0676	BP0676
2667714	3.24422	0.429755	1.25695	0.341903	0.732424	NA	BP0646	BP0646
2665921	3.30186	0.429516	1.25204	0.343053	0.731559	NA	BP0716	BP0716
2665404	1083.6	0.429471	0.195863	2.19271	0.028328	0.191926	ptlH	ptlH
2667648	102.232	0.429277	0.220088	1.95048	0.0511191	0.259347	BP1874	BP1874
2666113	3.51943	0.429224	1.24612	0.34445	0.730508	NA	BP3323	BP3323
2667175	42.0072	0.429094	0.398552	1.07663	0.281644	0.594895	BP2651	BP2651
2663996	148.021	0.428813	0.234546	1.82827	0.0675086	0.302707	BP0893	BP0893
2664633	126.339	0.428612	0.266316	1.60941	0.107526	0.386605	BP0832	BP0832
2666765	90.2085	0.427818	0.285624	1.49784	0.134176	0.430123	BP1705	BP1705
2665836	147.315	0.427811	0.218262	1.96008	0.0499867	0.255973	tesA	tesA
2666692	467.667	0.427646	0.256362	1.66813	0.095289	0.361632	BP2717	BP2717
2665466	59.2018	0.426666	0.375212	1.13714	0.255482	0.574344	BP3101	BP3101
2667631	80.6981	0.425319	0.263321	1.61521	0.106265	0.384253	BP2125A	BP2125A
2665877	32.838	0.425252	0.397173	1.0707	0.284306	0.596899	BP2943	BP2943
2667459	174.019	0.425252	0.250507	1.69757	0.0895898	0.350819	BP2227	BP2227
2665919	6.39129	0.424767	0.889391	0.477593	0.63294	NA	BP1928	BP1928
2664539	9.92946	0.424407	0.608498	0.697466	0.485511	NA	flhC	flhC
2665353	47.5229	0.423778	0.339175	1.24944	0.211505	0.53504	BP0123	BP0123
2667464	83.3897	0.422577	0.304817	1.38633	0.165646	0.474627	BP2950	BP2950
2666869	2.98558	0.422409	1.26702	0.333388	0.738841	NA	BP2776	BP2776
2667149	4.23973	0.421959	1.22224	0.345235	0.729918	NA	BP2630	BP2630
2667200	414.806	0.420973	0.140102	3.00477	0.00265781	0.0378798	dps	dps
2665731	169.501	0.420328	0.242723	1.73172	0.0833234	0.343722	BP2378	BP2378
2665932	120.99	0.419817	0.227611	1.84445	0.0651172	0.296313	BP1437	BP1437
2666329	29.2147	0.419505	0.626062	0.670069	0.502814	0.766574	BP3080	BP3080
2665484	346.648	0.418739	0.164989	2.53799	0.0111491	0.105933	BP2392	BP2392
2665060	194.838	0.41856	0.199622	2.09676	0.0360146	0.212198	hisI	hisI
2666806	219.129	0.418338	0.215853	1.93807	0.0526149	0.263238	gcdH	gcdH
2665554	138.54	0.417277	0.234675	1.7781	0.0753871	0.322767	BP2692	BP2692
2664843	79.0631	0.416963	0.263512	1.58233	0.113574	0.397376	BP1289	BP1289
2666954	21.9524	0.415769	0.466484	0.891284	0.372777	0.673211	copA	copA
2664805	36.0805	0.415178	0.41977	0.989061	0.322633	0.63149	BP0653	BP0653
2666820	53.0763	0.414932	0.308191	1.34635	0.178191	0.493692	BP1525	BP1525
2664996	85.4902	0.413699	0.275037	1.50416	0.132541	0.42749	BP3733	BP3733
2667215	246.848	0.413602	0.35618	1.16122	0.245553	0.565452	bscT	bscT
2665319	4.23512	0.413264	0.954368	0.433024	0.664998	NA	livK	livK
2666657	143.795	0.413147	0.198435	2.08203	0.0373402	0.216778	BP2162	BP2162
2664476	477.386	0.413114	0.183654	2.24941	0.0244864	0.173322	BP0336	BP0336
2666881	728.521	0.412674	0.525751	0.784923	0.432499	0.722125	gdhA	gdhA
2667751	90.2822	0.412497	0.288532	1.42964	0.152821	0.46058	BP0684	BP0684
2667614	14.5997	0.412342	0.585362	0.704423	0.481169	NA	BP2606	BP2606
2666202	167.73	0.412198	0.300485	1.37177	0.170134	0.480628	BP2103	BP2103
2666456	16.9427	0.411436	0.558772	0.736323	0.461534	NA	BP3387	BP3387
2664101	378.666	0.410959	0.171261	2.3996	0.0164129	0.137747	ggt	ggt
2664336	158.518	0.410792	0.187127	2.19526	0.028145	0.191507	BP0116	BP0116
2667323	296.123	0.409474	0.158936	2.57634	0.00998526	0.0981161	BP2705	BP2705
2666382	52.5209	0.408638	0.356222	1.14714	0.251322	0.572075	hmgA	hmgA
2665479	21.1994	0.407164	0.467508	0.870923	0.383796	0.685507	bioH	bioH
2666585	880.566	0.406736	0.111945	3.63335	0.000279766	0.00731554	BP2059	BP2059
2667018	327.238	0.406417	0.170497	2.38373	0.0171384	0.141213	BP2154	BP2154
2667633	29.379	0.406023	0.413624	0.981624	0.326285	0.633243	BP2127	BP2127
2667431	18.4433	0.405086	0.539839	0.750383	0.453024	NA	BP3258	BP3258
2663992	207.833	0.403862	0.187913	2.1492	0.0316187	0.199684	BP0303	BP0303
2664621	79.7392	0.403428	0.271775	1.48442	0.137698	0.437426	BP1018	BP1018
2665235	90.2814	0.403035	0.263801	1.5278	0.126563	0.420236	BP0100	BP0100
2667600	819.753	0.402487	0.169436	2.37545	0.0175278	0.142933	phbC	phbC
2667017	179.004	0.402438	0.232541	1.73061	0.0835207	0.344088	BP2153	BP2153
2665304	125.09	0.402334	0.251863	1.59743	0.11017	0.39026	rfbC	rfbC
2666816	26.5428	0.402308	0.490384	0.820394	0.411991	0.707766	BP2868	BP2868
2665580	141.5	0.40163	0.197493	2.03364	0.0419874	0.229049	BP0069	BP0069
2664729	3152.3	0.400927	0.162941	2.46056	0.0138719	0.122944	sphB1	sphB1
2664085	335.699	0.399867	0.167584	2.38607	0.0170297	0.140684	BP0558	BP0558
2665181	10.5291	0.399715	0.749858	0.533054	0.593996	NA	flgK	flgK
2666655	23.2823	0.399523	0.459274	0.869901	0.384354	0.685898	BP2160	BP2160
2665626	84.6052	0.399394	0.292787	1.36411	0.172533	0.485238	fdhB	fdhB
2667666	31.8381	0.398302	0.478461	0.832465	0.405146	0.702017	BP3247	BP3247
2665516	31.1618	0.396575	0.389149	1.01908	0.308163	0.619897	fabG	fabG
2664744	3.49425	0.395803	1.2421	0.318657	0.749986	NA	BP0228	BP0228
2665002	322.478	0.395764	0.185068	2.13848	0.0324778	0.20239	BP3736	BP3736
2666397	83.5243	0.394591	0.256905	1.53594	0.124553	0.417859	BP1659	BP1659
2666917	710.899	0.393964	0.137483	2.86556	0.00416277	0.051651	BP2977	BP2977
2667439	464.402	0.393804	0.149515	2.63387	0.00844168	0.0874837	BP1887	BP1887
2667176	167.521	0.393317	0.240114	1.63804	0.101413	0.37392	BP2652	BP2652
2664177	3.60276	0.392605	1.1747	0.334216	0.738216	NA	BP0313	BP0313
2665535	332.58	0.391626	0.180444	2.17035	0.0299802	0.196862	BP2671	BP2671
2665578	442.196	0.390568	0.154406	2.52949	0.0114228	0.107886	BP1088	BP1088
2667246	51.4205	0.390279	0.323633	1.20593	0.227844	0.550305	BP1793	BP1793
2666112	223.014	0.389755	0.207447	1.87882	0.0602693	0.281257	BP3322	BP3322
2664002	1067.65	0.389677	0.160525	2.42752	0.0152023	0.131063	gcvP	gcvP
2666828	540.422	0.388909	0.198214	1.96206	0.0497549	0.255973	BP1541	BP1541
2667601	163.621	0.3888	0.232741	1.67053	0.0948153	0.361441	fabG	fabG
2663962	171.723	0.388178	0.197117	1.96927	0.0489217	0.253751	BP0298	BP0298
2666002	94.0763	0.388173	0.261907	1.4821	0.138313	0.438443	BP2179	BP2179
2667668	212.949	0.38777	0.274359	1.41337	0.157547	0.464566	BP3249	BP3249
2667438	605.671	0.387734	0.145623	2.66259	0.00775411	0.0823288	BP1886	BP1886
2666844	92.1838	0.386779	0.257232	1.50362	0.132679	0.42749	bplG	bplG
2664925	63.588	0.385813	0.367148	1.05084	0.293334	0.607415	BP3701	BP3701
2666988	59.6819	0.384509	0.320467	1.19984	0.230202	0.55128	BP2151	BP2151
2666156	73.894	0.384427	0.305268	1.25931	0.207918	0.531177	BP2300	BP2300
2665735	2.38212	0.384286	1.32365	0.290323	0.771569	NA	BP2382	BP2382
2667113	29.301	0.383925	0.41014	0.936083	0.349231	0.650431	BP1832	BP1832
2667072	451.386	0.383372	0.174761	2.19369	0.0282579	0.191862	BP3402	BP3402
2667354	179.469	0.383271	0.199212	1.92393	0.0543628	0.266673	BP3236	BP3236
2665382	12.6513	0.382733	0.69936	0.547263	0.584198	NA	cysA	cysA
2666546	54.9242	0.382634	0.32267	1.18584	0.235686	0.5565	BP3064	BP3064
2664394	162.112	0.382353	0.239422	1.59698	0.11027	0.39026	BP0403	BP0403
2665721	187.968	0.380599	0.222335	1.71182	0.0869292	0.347278	BP1984	BP1984
2665718	81.1001	0.380283	0.239371	1.58867	0.112135	0.393778	BP1981	BP1981
2664343	140.17	0.379657	0.246841	1.53807	0.124033	0.417045	BP0824	BP0824
2665636	438.411	0.379296	0.13664	2.77588	0.00550529	0.0645623	BP3419	BP3419
2664439	9.7497	0.379119	0.711105	0.53314	0.593937	NA	BP0505	BP0505
2664942	94.9814	0.37872	0.350746	1.07975	0.280252	0.594426	BP3698	BP3698
2666897	182.785	0.378578	0.182164	2.07823	0.0376886	0.218001	BP3277	BP3277
2667171	24.989	0.377544	0.48234	0.782734	0.433783	0.722251	BP2647	BP2647
2667754	79.0646	0.376887	0.348072	1.08279	0.278904	0.594426	BP0686	BP0686
2666399	296.175	0.376363	0.168172	2.23797	0.0252232	0.177347	BP1662	BP1662
2665727	8.48478	0.375991	0.683966	0.549722	0.58251	NA	BP1990	BP1990
2666400	114.508	0.372654	0.257117	1.44935	0.147239	0.452733	BP1663	BP1663
2665410	2095.92	0.372301	0.175435	2.12215	0.0338249	0.205812	ptlB	ptlB
2667036	197.853	0.370967	0.203502	1.82291	0.0683169	0.303588	BP2757	BP2757
2665861	24.3995	0.37031	0.511711	0.72367	0.469268	0.74468	BP2425	BP2425
2666372	338.126	0.370249	0.149892	2.4701	0.0135073	0.120958	BP3092	BP3092
2666294	20.4518	0.369872	0.456004	0.811116	0.417299	0.709898	BP3357	BP3357
2666274	380.093	0.369049	0.173484	2.12728	0.0333967	0.204011	BP2878	BP2878
2666165	631.491	0.36773	0.171394	2.14553	0.0319106	0.201126	glcD	glcD
2664672	56.6129	0.366371	0.327172	1.11981	0.262794	0.58296	BP0485	BP0485
2666055	208.783	0.365765	0.472293	0.774445	0.438668	0.725266	BP2644	BP2644
2666859	11.6887	0.365735	0.669992	0.54588	0.585149	NA	BP1810	BP1810
2665069	2458.5	0.365502	0.124958	2.92499	0.0034447	0.0450373	ptxB	ptxB
2666609	115.908	0.364788	0.244755	1.49042	0.136113	0.434574	BP0066	BP0066
2666830	74.8901	0.363669	0.254333	1.42989	0.152748	0.46058	BP1543	BP1543
2664852	44.1631	0.363034	0.324705	1.11804	0.263549	0.58296	BP3840	BP3840
2663981	152.018	0.362518	0.255471	1.41902	0.155893	0.460979	BP0395	BP0395
2665510	18.1497	0.362499	0.573733	0.631825	0.527501	NA	BP2595	BP2595
2665491	794.103	0.362147	0.127562	2.83898	0.0045258	0.054241	BP2399	BP2399
2666528	45.6891	0.361759	0.318976	1.13413	0.256742	0.575555	BP2496	BP2496
2666383	113.978	0.360503	0.247234	1.45814	0.144801	0.447849	fahA	fahA
2666928	323.277	0.359265	0.165458	2.17134	0.0299054	0.196862	BP2806	BP2806
2667097	52.5446	0.359163	0.342329	1.04918	0.294097	0.608583	BP2824	BP2824
2665434	192.641	0.358504	0.222194	1.61347	0.106643	0.384783	BP2352	BP2352
2665481	31.2303	0.357611	0.401071	0.891641	0.372586	0.673211	BP1923	BP1923
2665487	785.692	0.357056	0.155529	2.29575	0.0216903	0.161859	BP2395	BP2395
2666807	263.493	0.356437	0.189257	1.88335	0.0596536	0.280452	ilvG	ilvG
2666877	79.5503	0.356205	0.324366	1.09816	0.272135	0.587737	BP1852	BP1852
2667174	97.0777	0.355827	0.262023	1.358	0.174464	0.486423	BP2650	BP2650
2666681	150.286	0.355324	0.201384	1.76441	0.0776631	0.328951	kdpD	kdpD
2664561	264.952	0.354423	0.195546	1.81248	0.0699115	0.308078	BP0833	BP0833
2666238	14.8752	0.354153	0.576216	0.61462	0.538806	NA	BP2523	BP2523
2666204	11.6483	0.353916	0.599126	0.59072	0.554708	NA	BP2105	BP2105
2665490	1041.88	0.353492	0.12979	2.72357	0.00645806	0.0734443	BP2398	BP2398
2665247	370.174	0.353429	0.152853	2.31221	0.0207661	0.157564	relA	relA
2664982	454.427	0.35263	0.166715	2.11517	0.0344152	0.207409	glcB	glcB
2665163	12.996	0.34963	0.666455	0.524612	0.599853	NA	BP3544	BP3544
2666026	1379.89	0.349581	0.215724	1.6205	0.105124	0.381424	BP3434	BP3434
2664263	60.58	0.349316	0.299659	1.16571	0.243731	0.563716	lrp	lrp
2665092	574.829	0.348916	0.170627	2.04491	0.0408641	0.225251	BP3829	BP3829
2666212	13.5571	0.348536	0.612768	0.56879	0.569499	NA	BP2113	BP2113
2664635	7.03207	0.348323	0.87002	0.400363	0.688889	NA	cheW	cheW
3131285	20822.8	0.348297	0.276359	1.2603	0.20756	0.531151	BPt06	BPt06
2665209	73.2335	0.348242	0.268866	1.29523	0.195242	0.51974	BP1338	BP1338
2665375	116.651	0.347971	0.233904	1.48767	0.136838	0.436234	BP1303	BP1303
2664026	108.485	0.347928	0.251882	1.38131	0.167183	0.474627	BP0157	BP0157
2667762	1229.91	0.347195	0.230372	1.5071	0.131784	0.427234	BP0624	BP0624
2666070	205.68	0.346135	0.218976	1.58069	0.113948	0.397376	panB	panB
2665141	45.5628	0.346019	0.344847	1.0034	0.315669	0.625799	BP1347	BP1347
2667497	30.318	0.345696	0.410297	0.84255	0.39948	0.696394	BP3224	BP3224
2665219	378.675	0.345573	0.163132	2.11836	0.0341443	0.207311	BP1059	BP1059
2664376	47.484	0.345214	0.31059	1.11148	0.266364	0.585667	BP0914	BP0914
2666973	3.77751	0.344142	1.12	0.30727	0.758638	NA	BP2845	BP2845
2665403	1002.79	0.343958	0.178474	1.92722	0.0539526	0.26627	ptlG	ptlG
2664334	547.208	0.343361	0.127852	2.68561	0.00723976	0.0783232	BP0181	BP0181
2667447	89.1089	0.343245	0.286786	1.19687	0.231357	0.55155	BP1896	BP1896
2667481	728.729	0.343059	0.159179	2.15517	0.0311482	0.197919	BP3269	BP3269
2666743	15.7595	0.343033	0.519183	0.660717	0.508794	NA	BP2414	BP2414
2666302	34.7142	0.34269	0.393241	0.871451	0.383508	0.685507	BP3366	BP3366
2664803	296.294	0.342648	0.181403	1.88888	0.058908	0.279424	BP1065	BP1065
2664261	358.717	0.34223	0.141893	2.41188	0.0158706	0.134985	BP0564	BP0564
2664046	4.4058	0.341968	1.09666	0.311826	0.755173	NA	BP0891	BP0891
2667162	28.8894	0.341721	0.443815	0.769962	0.441322	0.727574	BP2656	BP2656
2664724	38.6674	0.341508	0.414251	0.824399	0.409713	0.705678	BP0622	BP0622
2665034	509.865	0.341303	0.157344	2.16915	0.0300714	0.196989	BP3752	BP3752
2665188	396.123	0.340852	0.194362	1.75369	0.0794834	0.332685	BP3565	BP3565
2664897	66.7644	0.34068	0.298002	1.14321	0.252949	0.573377	BP3499	BP3499
2664530	165.757	0.340442	0.605774	0.561996	0.574119	0.813177	BP0258	BP0258
2666545	261.393	0.340267	0.171633	1.98252	0.0474208	0.24965	BP3063	BP3063
2666385	478.845	0.338547	0.176376	1.91946	0.054926	0.268042	BP3137	BP3137
2666639	50.9317	0.338166	0.332028	1.01848	0.308448	0.619897	BP1963	BP1963
2667624	21.9906	0.338071	0.414509	0.815594	0.414733	0.708797	BP2119	BP2119
2667547	592.427	0.33798	0.157669	2.14361	0.0320643	0.201354	BP2049	BP2049
2666762	158.435	0.337912	0.225739	1.49692	0.134415	0.430453	BP1702	BP1702
2666568	29.5753	0.337794	0.456557	0.739873	0.459377	0.738537	BP2618	BP2618
2666898	860.539	0.337686	0.272985	1.23701	0.216083	0.538759	BP3280	BP3280
2664073	59.4721	0.337299	0.332263	1.01516	0.310031	0.621241	BP0444	BP0444
2667621	88.1357	0.336601	0.290556	1.15847	0.246672	0.566721	BP2610	BP2610
2666286	34.5948	0.335577	0.502663	0.667598	0.50439	0.767255	BP2875	BP2875
2666694	91.0157	0.33466	0.250169	1.33773	0.180983	0.499018	pstB	pstB
2664435	6.03297	0.334408	0.836851	0.399603	0.689449	NA	BP0025	BP0025
2665323	67.3299	0.334345	0.322852	1.0356	0.300389	0.613712	BP1081	BP1081
2666693	511.123	0.334202	0.220131	1.5182	0.128965	0.424164	BP2718	BP2718
2665414	1147.35	0.33412	0.180764	1.84838	0.0645476	0.294278	ptlE	ptlE
2666465	61.9367	0.333436	0.291679	1.14316	0.252971	0.573377	BP3396	BP3396
2665408	4549.93	0.331749	0.122246	2.71377	0.00665216	0.0743726	ptxC	ptxC
2665583	410.003	0.331543	0.129509	2.56001	0.0104669	0.101587	BP1746	BP1746
2665903	128.834	0.330087	0.222862	1.48113	0.138572	0.438443	BP3010	BP3010
2664861	23.8527	0.329113	0.47055	0.699422	0.484288	0.754079	BP3849	BP3849
2666252	10.643	0.3266	0.669329	0.487951	0.625585	NA	BP1671	BP1671
2664808	65.0371	0.326231	0.296841	1.09901	0.271763	0.587737	BP3458	BP3458
2667104	10.9695	0.326207	0.687582	0.474426	0.635196	NA	BP2832	BP2832
2665488	1084.75	0.325769	0.121518	2.68083	0.00734395	0.0789261	BP2396	BP2396
2666282	27.6308	0.325297	0.412835	0.787958	0.430721	0.721621	BP2871	BP2871
2664735	30.0067	0.324967	0.406996	0.798452	0.424608	0.716512	BP0210	BP0210
2664488	121.464	0.323829	0.252445	1.28277	0.199572	0.523384	BP0465	BP0465
2665697	534.015	0.323233	0.124456	2.59717	0.00939962	0.0938183	BP2959	BP2959
2665399	382.966	0.322804	0.157646	2.04764	0.0405949	0.22499	BP1355	BP1355
2666036	45.6258	0.322715	0.331026	0.974894	0.329613	0.633243	BP0072	BP0072
2667460	288.429	0.320833	0.27093	1.18419	0.236337	0.557207	alr	alr
2665780	284.13	0.320324	0.161198	1.98715	0.0469057	0.248177	sdaA	sdaA
2667052	81.4767	0.318423	0.257378	1.23718	0.216019	0.538759	BP3083	BP3083
2667407	509.91	0.317951	0.154958	2.05185	0.0401846	0.22371	BP0151	BP0151
2667517	107.63	0.317902	0.287368	1.10625	0.268617	0.587737	BP3180	BP3180
2666000	140.459	0.317444	0.22398	1.41729	0.156398	0.461607	BP2177	BP2177
2665628	134.047	0.317427	0.2283	1.3904	0.164408	0.473328	fdhC	fdhC
2665121	714.594	0.317002	0.222875	1.42233	0.15493	0.46088	BP0627	BP0627
2666130	13.5844	0.31605	0.593392	0.532616	0.594299	NA	BP1635	BP1635
2665406	1471.88	0.315972	0.14777	2.13827	0.032495	0.20239	ptxD	ptxD
2665297	106.629	0.315853	0.237378	1.33059	0.183325	0.500465	BP0101A	BP0101A
2664362	214.727	0.314436	0.210468	1.49399	0.135179	0.432464	cysG	cysG
2666185	3.33994	0.314055	1.12829	0.278346	0.780747	NA	BP3164	BP3164
2665623	648.888	0.313797	0.143834	2.18167	0.029134	0.196128	BP1470	BP1470
2666326	23.2818	0.313575	0.542441	0.578081	0.56321	0.805604	BP3077	BP3077
2666736	583.867	0.312922	0.138561	2.25837	0.0239226	0.172319	BP2424	BP2424
2667537	235.811	0.312056	0.166372	1.87566	0.0607027	0.282446	bplI	bplI
2665489	1690.99	0.311684	0.136351	2.2859	0.0222599	0.164557	BP2397	BP2397
2666963	5.81875	0.311617	0.864933	0.360279	0.718638	NA	BP1783	BP1783
2665248	295.274	0.311572	0.152732	2.04	0.0413507	0.226748	BP3588	BP3588
2667458	244.805	0.311298	0.206133	1.51018	0.130997	0.426383	BP2226	BP2226
2665732	476.803	0.309485	0.141244	2.19113	0.0284421	0.192288	BP2379	BP2379
2664250	481.336	0.309117	0.142386	2.17098	0.0299324	0.196862	betT	betT
2666832	29.7259	0.309046	0.409711	0.754303	0.450667	0.732103	pbpG	pbpG
2665878	83.3346	0.308778	0.303149	1.01857	0.308408	0.619897	BP2136	BP2136
2666033	101.766	0.308176	0.264632	1.16454	0.244204	0.563855	BP3437	BP3437
2665486	779.839	0.307927	0.165955	1.85548	0.0635278	0.290912	BP2394	BP2394
2667592	66.3574	0.307537	0.292095	1.05286	0.292403	0.606664	BP3208	BP3208
2666371	9.16893	0.307266	0.75575	0.406571	0.684323	NA	BP3091	BP3091
2664318	626.986	0.307217	0.214211	1.43418	0.151522	0.459065	ldh	ldh
2664933	568.401	0.306536	0.201721	1.5196	0.128612	0.423883	kup	kup
2665630	170.361	0.305493	0.220755	1.38386	0.166402	0.474627	BP1477	BP1477
2667148	294.29	0.304619	0.186056	1.63724	0.10158	0.37392	BP2629	BP2629
2664059	81.9874	0.304072	0.288762	1.05302	0.292332	0.606664	BP0365	BP0365
2666173	76.8728	0.303811	0.263344	1.15367	0.248637	0.568006	BP2913	BP2913
2665650	150.805	0.303675	0.25086	1.21054	0.226073	0.549345	BP1949	BP1949
2666986	122.491	0.303584	0.236636	1.28292	0.199522	0.523384	BP2149	BP2149
2666611	634.787	0.303434	0.115238	2.63311	0.00846081	0.0874837	BP1592	BP1592
2664179	1161.1	0.303219	0.122421	2.47686	0.0132544	0.11982	BP0184	BP0184
2665368	1097.78	0.302995	0.166306	1.82192	0.0684679	0.303832	BP0628	BP0628
2665305	238.188	0.302751	0.197127	1.53582	0.124582	0.417859	rfbD	rfbD
2666355	34.8209	0.302612	0.444557	0.680705	0.496058	0.762277	BP2219	BP2219
2664319	403.357	0.30231	0.226149	1.33678	0.181296	0.499018	BP0380	BP0380
2666908	79.5852	0.301774	0.264725	1.13995	0.254306	0.574102	BP2183	BP2183
2664484	44.4899	0.301202	0.362544	0.830801	0.406086	0.702875	BP0468	BP0468
2665853	63.2893	0.300259	0.293729	1.02223	0.306671	0.618819	pntAB	pntAB
2664575	8.94371	0.300085	0.759465	0.395126	0.69275	NA	fliA	fliA
2664929	1083.47	0.299799	0.124101	2.41576	0.0157023	0.133914	ndh	ndh
2666401	105.922	0.299365	0.274861	1.08915	0.276087	0.592632	gst	gst
2667449	148.114	0.299156	0.198639	1.50603	0.132059	0.427234	BP2637	BP2637
2667343	44.0541	0.299061	0.347038	0.861755	0.388822	0.689542	lrp	lrp
2667417	96.6356	0.299016	0.252948	1.18212	0.237156	0.55789	BP1223	BP1223
2664129	34.0462	0.298893	0.432098	0.691726	0.489109	0.757485	BP0128	BP0128
2665642	61.9703	0.298893	0.305435	0.97858	0.327787	0.633243	BP1945	BP1945
2667363	230.87	0.298825	0.216936	1.37748	0.168364	0.47648	BP3143	BP3143
2664125	90.9138	0.298261	0.239518	1.24525	0.213039	0.536669	BP0333	BP0333
2665775	1682.1	0.297725	0.117476	2.53435	0.0112656	0.106719	BP1485	BP1485
2666096	37.2863	0.297632	0.36913	0.806306	0.420066	0.711885	BP2003	BP2003
2664027	38.6533	0.297224	0.415352	0.715594	0.474242	0.747634	hmuV	hmuV
2664901	85.0703	0.296353	0.272923	1.08585	0.277546	0.594116	BP3504	BP3504
2664463	125.912	0.296014	0.249856	1.18474	0.236121	0.557113	BP0305	BP0305
2664473	20.811	0.295709	0.554106	0.533668	0.593571	0.821549	alkB	alkB
2667426	58.2158	0.295694	0.313163	0.944216	0.345059	0.646274	BP1386	BP1386
2663988	226.337	0.295154	0.2139	1.37987	0.167627	0.475204	gcvH	gcvH
2667606	26.8599	0.294881	0.44489	0.662818	0.507447	0.769316	BP1132	BP1132
2665624	170.567	0.294665	0.221658	1.32937	0.183727	0.501132	BP1471	BP1471
2666890	27.2606	0.292796	0.446032	0.656446	0.511537	0.772555	BP1685	BP1685
2664532	5.38997	0.292672	1.03914	0.281649	0.778213	NA	BP0616	BP0616
2664289	18.3261	0.292456	0.461777	0.633327	0.52652	NA	BP1053	BP1053
2665570	263.033	0.292052	0.175689	1.66233	0.0964475	0.363719	BP2341	BP2341
2665688	19.7314	0.291023	0.507061	0.573941	0.566008	0.807743	BP2941	BP2941
2667599	25.3234	0.290127	0.449832	0.644968	0.518948	0.777441	BP3207	BP3207
2667558	1023.93	0.289746	0.140048	2.06891	0.0385549	0.219211	dsbA	dsbA
2667203	632.861	0.289549	0.28077	1.03127	0.302415	0.614601	bscQ	bscQ
2667726	31.9718	0.28937	0.393812	0.734794	0.462465	0.739384	BP0659	BP0659
2664222	91.3265	0.288774	0.240431	1.20107	0.229724	0.55128	BP0414	BP0414
2667399	85.7784	0.288645	0.236828	1.2188	0.222922	0.546384	BP2285	BP2285
2665140	202.328	0.288471	0.180606	1.59724	0.110212	0.39026	BP1346	BP1346
2665849	2849.62	0.288219	0.187887	1.534	0.125029	0.418059	bpH1	bpH1
2664381	778.475	0.28775	0.114236	2.51891	0.011772	0.109549	BP0571	BP0571
2667469	225.791	0.287699	0.173414	1.65904	0.0971086	0.365341	fauA	fauA
2665564	63.0495	0.287697	0.336174	0.855797	0.39211	0.692267	mmsA	mmsA
2665012	560.258	0.287452	0.122097	2.3543	0.0185578	0.148244	BP3746	BP3746
2667338	154.066	0.28615	0.205374	1.39331	0.163525	0.472073	BP2564	BP2564
2665465	7.6327	0.286002	0.780063	0.36664	0.713888	NA	BP3100	BP3100
2666490	386.108	0.285916	0.142961	1.99996	0.0455048	0.243205	BP2304	BP2304
2664000	7.92453	0.285585	0.774845	0.36857	0.712448	NA	cheZ	cheZ
2666587	130.302	0.285284	0.244569	1.16647	0.243423	0.563552	BP2061	BP2061
2665013	382.802	0.285111	0.145894	1.95423	0.0506737	0.258183	BP3747	BP3747
2665133	12.4041	0.284798	0.620434	0.45903	0.646213	NA	fliL	fliL
2664646	48.3605	0.284397	0.35192	0.808129	0.419016	0.711514	BP0808	BP0808
2667582	222.686	0.284064	0.174073	1.63186	0.102709	0.375996	BP0960	BP0960
2664040	24.4272	0.283711	0.474804	0.597532	0.550152	0.798844	hyuB	hyuB
2667337	367.881	0.283221	0.177225	1.59809	0.110023	0.39026	BP2563	BP2563
2663986	30.1908	0.282966	0.390876	0.723927	0.46911	0.74468	BP0636	BP0636
2667326	178.197	0.282546	0.195555	1.44484	0.148503	0.454514	moaB	moaB
2666014	13.1945	0.282519	0.573704	0.492447	0.622403	NA	BP1958	BP1958
2665513	12.8313	0.282274	0.650355	0.43403	0.664267	NA	BP2598	BP2598
2666491	80.073	0.282148	0.255532	1.10416	0.269524	0.587737	BP2305	BP2305
2667526	75.5847	0.280393	0.253484	1.10616	0.268659	0.587737	BP3190	BP3190
2664659	124.854	0.280119	0.227979	1.22871	0.219181	0.541952	BP0480	BP0480
2665622	230.183	0.280093	0.178439	1.56969	0.116488	0.399567	BP1469	BP1469
2665093	609.502	0.279773	0.17008	1.64495	0.09998	0.371918	BP3830	BP3830
2667735	15.2577	0.278281	0.596591	0.466451	0.640893	NA	BP0668	BP0668
2667355	526.26	0.277327	0.136875	2.02614	0.0427507	0.232274	BP3237	BP3237
2665639	13.0544	0.277326	0.587127	0.472345	0.636681	NA	hmsR	hmsR
2665916	254.965	0.276988	0.229248	1.20824	0.226954	0.549412	BP1925	BP1925
2666553	91.6957	0.276587	0.263738	1.04872	0.294308	0.608622	BP2478	BP2478
2665571	104.078	0.276459	0.229626	1.20396	0.228606	0.55098	BP2342	BP2342
2667324	295.684	0.276282	0.150931	1.83051	0.0671732	0.301898	moaA	moaA
2665505	64.9191	0.276074	0.325156	0.849051	0.395853	0.695541	BP2669	BP2669
2666369	484.934	0.275922	0.148761	1.85479	0.0636255	0.290912	BP3088	BP3088
2664510	495.547	0.275787	0.146527	1.88216	0.0598143	0.280672	BP0386	BP0386
2663973	625.082	0.275093	0.2141	1.28488	0.198834	0.523384	BP0907	BP0907
2664270	22.1123	0.275065	0.499828	0.55032	0.5821	0.815661	BP0423	BP0423
2666541	330.141	0.274798	0.163181	1.684	0.0921809	0.357116	cca	cca
2665764	7.43783	0.274635	0.743912	0.369177	0.711996	NA	BP2032	BP2032
2664186	64.2487	0.274219	0.29752	0.921683	0.356694	0.657298	BP0818	BP0818
2666297	26.9639	0.273859	0.419155	0.65336	0.513524	0.774133	BP3361	BP3361
2666122	8.54492	0.273429	0.738599	0.3702	0.711234	NA	BP3200	BP3200
2664013	40.0577	0.27326	0.338253	0.807858	0.419172	0.711514	BP0022	BP0022
2665954	86.0717	0.273021	0.304011	0.898061	0.369153	0.668957	BP2259	BP2259
2664299	214.573	0.272944	0.209197	1.30472	0.191988	0.513049	BP0562	BP0562
2666152	13.6407	0.272745	0.650719	0.419144	0.675111	NA	BP2296	BP2296
2667217	244.775	0.272529	0.316721	0.86047	0.38953	0.689688	bscR	bscR
2667003	96.3436	0.272286	0.253009	1.07619	0.281842	0.594895	BP2101	BP2101
2666378	366.491	0.272237	0.150083	1.81391	0.0696916	0.307537	BP3130	BP3130
2667319	230.065	0.271877	0.164459	1.65316	0.0982989	0.367199	BP2701	BP2701
2666301	3.94783	0.27174	1.08144	0.251276	0.801601	NA	BP3365	BP3365
2667518	40.7439	0.271632	0.383996	0.707384	0.479328	0.751533	BP3181	BP3181
2665194	210.852	0.271611	0.183884	1.47708	0.139653	0.440103	BP3571	BP3571
2667701	27.1927	0.270921	0.468196	0.578648	0.562826	0.805604	BP0187	BP0187
2667327	177.616	0.269579	0.186926	1.44217	0.149254	0.454515	moaE	moaE
2667280	14.2358	0.26928	0.599429	0.449227	0.653268	NA	BP2550	BP2550
2666535	274.93	0.269084	0.158483	1.69787	0.0895316	0.350819	BP3053	BP3053
2666431	103.813	0.268475	0.233365	1.15045	0.249958	0.569788	BP2025	BP2025
2664971	44.1117	0.268462	0.344571	0.779122	0.435908	0.724187	BP3673	BP3673
2666410	78.1214	0.268133	0.270565	0.991011	0.32168	0.631387	BP3327	BP3327
2664287	493.44	0.266815	0.143009	1.86572	0.0620799	0.287165	BP0162	BP0162
2664138	81.0566	0.266744	0.273955	0.97368	0.330215	0.633243	BP0286	BP0286
2665703	703.826	0.266693	0.165384	1.61256	0.106839	0.38501	BP2993	BP2993
2666632	15.9973	0.266578	0.643356	0.414355	0.678614	NA	BP1579	BP1579
2665058	28.2009	0.266228	0.438102	0.607684	0.543397	0.792838	tar	tar
2665793	247.031	0.265923	0.168191	1.58108	0.11386	0.397376	BP1463	BP1463
2664618	126.3	0.265873	0.221832	1.19853	0.230709	0.55128	BP0825	BP0825
2666381	94.0132	0.265273	0.259287	1.02309	0.306268	0.618398	BP3133	BP3133
2666097	46.2284	0.264576	0.358908	0.737169	0.46102	0.738857	BP2004	BP2004
2666734	176.36	0.264369	0.262762	1.00612	0.314359	0.624376	BP2422	BP2422
2664065	717.919	0.264151	0.12608	2.09511	0.0361613	0.212666	BP0183	BP0183
2665280	3.299	0.264067	1.12442	0.234847	0.814327	NA	fliH	fliH
2667750	55.5436	0.263824	0.31609	0.834646	0.403917	0.700945	BP0683	BP0683
2665071	248.457	0.263078	0.162398	1.61996	0.105241	0.381424	BP3799	BP3799
2664497	536.175	0.263028	0.170377	1.5438	0.122637	0.414997	BP0130	BP0130
2667283	16.6198	0.262749	0.603667	0.435255	0.663377	NA	BP2553	BP2553
2664105	58.1568	0.262243	0.332953	0.787626	0.430916	0.721621	BP0290	BP0290
2666626	495.801	0.262211	0.145482	1.80236	0.0714884	0.312848	glnH	glnH
2665720	544.973	0.261395	0.180995	1.44421	0.14868	0.454514	BP1983	BP1983
2667467	532.205	0.260259	0.128481	2.02567	0.0427989	0.232274	BP2953	BP2953
2667564	649.068	0.260111	0.131949	1.9713	0.0486894	0.252961	BP3824	BP3824
2666981	53.5022	0.260003	0.314	0.828033	0.407652	0.704045	BP2144	BP2144
2667063	267.687	0.259343	0.360071	0.720254	0.471369	0.745332	bscU	bscU
2665974	191.497	0.258786	0.178242	1.45188	0.146536	0.451449	BP1234	BP1234
2666398	9.08465	0.258736	0.721699	0.358509	0.719962	NA	sphB2	sphB2
2664126	75.1396	0.257903	0.263803	0.977635	0.328255	0.633243	BP0334	BP0334
2663993	399.979	0.257388	0.135129	1.90476	0.0568112	0.272763	BP0302	BP0302
2664363	268.834	0.257346	0.159706	1.61138	0.107097	0.385502	BP1056	BP1056
2665412	4486.62	0.25711	0.175956	1.46122	0.143956	0.44595	ptlD	ptlD
2664464	58.2929	0.256832	0.304365	0.84383	0.398765	0.696298	BP0306	BP0306
2666927	214.438	0.256701	0.22078	1.1627	0.24495	0.564885	BP2805	BP2805
2666941	210.499	0.255702	0.202052	1.26553	0.205682	0.52984	aat	aat
2665091	310.415	0.254677	0.182005	1.39929	0.161727	0.471463	BP3828	BP3828
2665102	116.48	0.253798	0.235586	1.0773	0.281346	0.594895	BP1314	BP1314
2665279	194.981	0.253528	0.186145	1.36199	0.173202	0.485394	BP0101	BP0101
2667150	155.161	0.253057	0.208835	1.21176	0.225606	0.549345	BP2580	BP2580
2666797	140.996	0.252568	0.283612	0.890542	0.373175	0.673546	BP1532	BP1532
2665402	1584.07	0.252318	0.181862	1.38742	0.165315	0.474212	ptlF	ptlF
2665190	133.274	0.252193	0.228733	1.10257	0.270215	0.587737	BP3567	BP3567
2665897	202.436	0.25207	0.202631	1.24399	0.213505	0.536987	aroE	aroE
2664533	28.5493	0.251641	0.45891	0.548344	0.583456	0.816838	BP0779	BP0779
2665856	132.258	0.251448	0.19557	1.28572	0.19854	0.523384	BP2980	BP2980
2665956	583.271	0.251318	0.213193	1.17883	0.238465	0.558814	bcrD	bcrD
2667347	49.035	0.251254	0.327222	0.76784	0.442582	0.7277	BP1316	BP1316
2666744	6.72986	0.25085	0.978607	0.256334	0.797693	NA	BP2415	BP2415
2667720	89.9447	0.250798	0.230884	1.08625	0.277368	0.594116	BP0998	BP0998
2664371	219.217	0.250361	0.175548	1.42616	0.153821	0.46088	BP0062	BP0062
2665999	328.682	0.249696	0.185215	1.34814	0.177612	0.493384	BP2176	BP2176
2666819	43.1633	0.249281	0.330277	0.754763	0.450391	0.732103	BP1524	BP1524
2663987	82.5185	0.248388	0.270853	0.917059	0.359112	0.658407	BP0266	BP0266
2666880	197.528	0.247886	0.193686	1.27983	0.200605	0.524558	BP1856	BP1856
2664029	179.189	0.247834	0.205335	1.20697	0.227442	0.550173	bhuS	bhuS
2666493	245.98	0.247503	0.154696	1.59993	0.109613	0.39012	BP2307	BP2307
2665225	216.37	0.247286	0.189614	1.30416	0.19218	0.51313	BP1253	BP1253
2666936	1517.55	0.246568	0.170941	1.44242	0.149184	0.454515	dnt	dnt
2664567	20.8958	0.246473	0.505691	0.4874	0.625975	0.837243	BP0819	BP0819
2665276	417.762	0.24622	0.235825	1.04408	0.296449	0.610654	BP1362	BP1362
2664611	21.8566	0.245405	0.456699	0.537345	0.591029	0.81996	BP0920	BP0920
2666231	26.6426	0.24531	0.387929	0.632359	0.527152	0.780491	BP1820	BP1820
2664375	66.7091	0.244692	0.299546	0.816878	0.413998	0.708797	BP0913	BP0913
2664196	102.784	0.244494	0.261657	0.934409	0.350093	0.650819	BP0415	BP0415
2665653	206.994	0.244354	0.192008	1.27262	0.203152	0.525704	BP2502	BP2502
2667657	337.422	0.244177	0.176741	1.38155	0.167111	0.474627	BP2451	BP2451
2665103	121.956	0.244142	0.217218	1.12395	0.261034	0.580402	BP1315	BP1315
2665244	356.014	0.243593	0.168875	1.44245	0.149176	0.454515	BP3584	BP3584
2665407	2822.57	0.243216	0.122795	1.98066	0.0476289	0.249913	ptxE	ptxE
2664905	53.3508	0.243089	0.309583	0.785217	0.432327	0.722125	BP3508	BP3508
2667133	121.739	0.242009	0.321545	0.752644	0.451664	0.732503	bscL	bscL
2665944	165.149	0.241019	0.222396	1.08374	0.278481	0.594426	BP1449	BP1449
2665601	38.5694	0.241	0.399185	0.60373	0.546023	0.794673	BP2812	BP2812
2664545	1321.51	0.240549	0.140274	1.71484	0.0863742	0.346794	aceE	aceE
2663980	102.544	0.240027	0.235788	1.01798	0.308688	0.619897	BP0394	BP0394
2666228	9.20005	0.239951	0.707247	0.339274	0.734403	NA	BP2528A	BP2528A
2666088	309.078	0.239645	0.191165	1.25361	0.209985	0.531941	BP1613	BP1613
2664903	319.661	0.239624	0.144727	1.6557	0.0977825	0.366291	BP3506	BP3506
2666529	1550.63	0.239424	0.157699	1.51823	0.128956	0.424164	BP2497	BP2497
2665776	528.251	0.239053	0.141939	1.6842	0.0921432	0.357116	truA	truA
2664764	4.01596	0.238996	0.987464	0.24203	0.808757	NA	BP0580	BP0580
2664690	191.499	0.23804	0.177069	1.34433	0.178841	0.494037	BP0498	BP0498
2667179	163.293	0.238019	0.220435	1.07977	0.280246	0.594426	BP2655	BP2655
2666174	128.561	0.237823	0.209827	1.13342	0.257036	0.575557	BP2914	BP2914
2664355	150.915	0.237332	0.194193	1.22215	0.221652	0.545428	BP0179	BP0179
2666929	117.834	0.237325	0.218512	1.08609	0.277438	0.594116	BP2807	BP2807
2665794	142.667	0.237157	0.219041	1.08271	0.278938	0.594426	mobB	mobB
2665637	180.663	0.237018	0.188571	1.25692	0.208783	0.531189	BP3420	BP3420
2666057	752.018	0.236961	0.246319	0.962008	0.336045	0.638204	BP2549	BP2549
2667132	179.198	0.236776	0.332534	0.712036	0.476443	0.749237	bscN	bscN
2665062	300.866	0.236502	0.150194	1.57464	0.115339	0.39753	BP3776	BP3776
2666474	51.748	0.236399	0.360014	0.656638	0.511414	0.772555	BP3307	BP3307
2667128	231.178	0.236005	0.165201	1.42859	0.153121	0.46088	tmk	tmk
2667081	276.874	0.235971	0.154537	1.52695	0.126774	0.420236	BP2072	BP2072
2667729	148.899	0.235925	0.199927	1.18005	0.237979	0.558671	BP0661	BP0661
2664865	22.2076	0.235485	0.571383	0.412131	0.680244	0.867915	BP3853	BP3853
2666976	418.606	0.235288	0.208461	1.12869	0.259029	0.577161	BP2139	BP2139
2665369	639.339	0.235273	0.191507	1.22853	0.219247	0.541952	pdhA	pdhA
2664283	35.0425	0.23483	0.400497	0.586346	0.557643	0.802722	BP0138	BP0138
2667062	102.231	0.234359	0.430874	0.543916	0.5865	0.818925	bscW	bscW
2664977	11.4178	0.23431	0.676412	0.346401	0.729041	NA	BP3675	BP3675
2667480	707.524	0.234209	0.121187	1.93262	0.0532831	0.265093	BP3268	BP3268
2665782	357.212	0.233822	0.171538	1.36309	0.172853	0.485394	glnE	glnE
2666896	483.216	0.233341	0.124006	1.88169	0.059878	0.280672	BP3276	BP3276
2667358	205.324	0.233228	0.193811	1.20338	0.22883	0.551003	BP3138	BP3138
2664652	25.7085	0.233074	0.470577	0.495295	0.620392	0.834137	BP0472	BP0472
2665498	681.384	0.232831	0.138718	1.67845	0.0932598	0.357216	sigE	sigE
2665218	508.879	0.231279	0.134999	1.71318	0.0866792	0.346794	BP1058	BP1058
2666805	136.548	0.231061	0.233036	0.991525	0.321429	0.631321	BP1536	BP1536
2665001	885.345	0.231054	0.111483	2.07255	0.0382144	0.219211	glmU	glmU
2665596	90.2933	0.230569	0.255723	0.901636	0.36725	0.667804	fim3	fim3
2665203	16.2866	0.230377	0.540828	0.42597	0.67013	NA	BP1329	BP1329
2666537	35.0405	0.230088	0.3873	0.594081	0.552458	0.799989	BP3055	BP3055
2665386	150.632	0.230067	0.213597	1.07711	0.281433	0.594895	BP1168	BP1168
2665915	120.311	0.228992	0.226329	1.01177	0.31165	0.622514	BP1924	BP1924
2667627	32.9598	0.228883	0.415293	0.551137	0.58154	0.815599	BP2122	BP2122
2666798	170.997	0.228743	0.222428	1.02839	0.303767	0.614622	BP1533	BP1533
2667764	539.155	0.22746	0.225963	1.00663	0.314114	0.624282	BP0626	BP0626
2664308	2290.89	0.227386	0.154398	1.47272	0.140826	0.441598	bfrD	bfrD
2666760	240.328	0.227373	0.200073	1.13645	0.255768	0.574344	cumB	cumB
2666090	107.408	0.227055	0.238806	0.95079	0.341711	0.644078	BP2280	BP2280
2666551	97.205	0.226268	0.274857	0.823222	0.410382	0.706446	BP2476	BP2476
2665109	32.2316	0.224715	0.431007	0.521371	0.602108	0.826136	BP3860	BP3860
2667223	167.782	0.22456	0.215826	1.04047	0.298123	0.612111	BP1512	BP1512
2665692	219.343	0.224307	0.176186	1.27313	0.202973	0.525704	astE	astE
2667483	330.978	0.224135	0.17111	1.30989	0.190234	0.511635	BP3271	BP3271
2663972	408.102	0.224046	0.140752	1.59177	0.111436	0.392195	BP0906	BP0906
2666149	64.6614	0.223845	0.285609	0.783744	0.43319	0.722251	BP2327	BP2327
2667311	240.763	0.22263	0.180559	1.233	0.217575	0.539504	BP2693	BP2693
2665852	735.607	0.222502	0.113035	1.96844	0.0490177	0.253833	pntaA	pntaA
2664837	183.788	0.22237	0.205434	1.08244	0.279059	0.594426	BP3489	BP3489
2666111	137.033	0.222196	0.246905	0.899925	0.36816	0.668178	BP3321	BP3321
2665136	95.8761	0.221708	0.234301	0.946252	0.34402	0.644833	ugpE	ugpE
2666229	22.1847	0.221308	0.460924	0.48014	0.631128	0.841504	BP2529	BP2529
2667092	143.016	0.220906	0.332265	0.664849	0.506147	0.768401	bcrH2	bcrH2
2665950	167.181	0.220765	0.320231	0.689393	0.490576	0.758994	BP2255	BP2255
2666407	180.259	0.220648	0.220385	1.00119	0.316734	0.627017	BP3339	BP3339
2667310	290.551	0.220378	0.153753	1.43333	0.151764	0.459065	BP2455	BP2455
2664274	730.77	0.220158	0.145505	1.51306	0.130264	0.425339	rpoN	rpoN
2665000	840.167	0.219002	0.128022	1.71065	0.0871454	0.347643	BP3729	BP3729
2666137	5.08417	0.218861	1.01602	0.21541	0.829448	NA	BP2276	BP2276
2666429	91.0696	0.218734	0.259604	0.842566	0.399471	0.696394	BP2023	BP2023
2667470	108.745	0.218499	0.231994	0.94183	0.34628	0.647295	mar	mar
2665759	558.268	0.21844	0.180664	1.20909	0.226626	0.549345	ptsI	ptsI
2666825	105.46	0.218429	0.238029	0.917659	0.358797	0.658407	BP1530	BP1530
2664078	15.4566	0.218391	0.573389	0.380877	0.703295	NA	BP0861	BP0861
2667075	842.948	0.218044	0.132574	1.6447	0.100032	0.371918	ompQ	ompQ
2665338	6.16788	0.217844	0.896446	0.243008	0.807999	NA	fliR	fliR
2666069	71.5574	0.216985	0.2898	0.748739	0.454014	0.733062	BP2849	BP2849
2667264	515.962	0.215693	0.140086	1.53972	0.123629	0.416331	BP3606	BP3606
2664961	172.007	0.215538	0.203777	1.05771	0.290186	0.603704	BP3659	BP3659
2666159	45.2677	0.215137	0.365697	0.588295	0.556335	0.801203	BP2303	BP2303
2666377	333.176	0.214829	0.140634	1.52757	0.126619	0.420236	mutM	mutM
2666197	1511.98	0.214412	0.0892989	2.40106	0.0163478	0.137565	BP2788	BP2788
2667405	218.075	0.214011	0.18238	1.17344	0.24062	0.560621	BP2292	BP2292
2667416	622.422	0.213081	0.144582	1.47378	0.140542	0.441583	BP1222	BP1222
2666079	136.855	0.212652	0.210018	1.01254	0.311278	0.622163	BP2859	BP2859
2664302	261.971	0.212417	0.160718	1.32168	0.186275	0.505467	BP0560	BP0560
2666074	12.4855	0.212248	0.636022	0.333712	0.738597	NA	BP2854	BP2854
2667689	82.4824	0.21158	0.320176	0.660823	0.508726	0.770147	BP0338	BP0338
2667718	45.1354	0.211517	0.322744	0.655371	0.512229	0.772862	flaA	flaA
2665186	314.915	0.211397	0.175228	1.20642	0.227657	0.550273	BP3563	BP3563
2667554	20732.5	0.211288	0.249583	0.846564	0.397238	0.695853	BP2887	BP2887
2665409	1573.12	0.210106	0.133081	1.57878	0.114386	0.39753	ptlA	ptlA
2664641	4.73205	0.210018	1.04886	0.200234	0.841298	NA	cheY	cheY
2667002	40.3014	0.208678	0.374228	0.557622	0.577102	0.813945	BP2100	BP2100
2666654	174.808	0.208562	0.241773	0.862636	0.388338	0.689187	BP2159	BP2159
2664316	1824.4	0.208483	0.115223	1.80938	0.0703915	0.309332	mrcA	mrcA
2664710	79.0372	0.207781	0.255816	0.812227	0.416661	0.709898	BP0522	BP0522
2665712	36.9076	0.207569	0.393479	0.527524	0.59783	0.823742	BP1954	BP1954
2664121	21.4789	0.207416	0.525726	0.394533	0.693187	0.875357	BP0283	BP0283
2667739	21.3399	0.207398	0.523525	0.396156	0.69199	0.875357	BP0672	BP0672
2664734	116.288	0.2073	0.226843	0.913848	0.360797	0.660132	BP0214	BP0214
2665763	1215.21	0.206206	0.124558	1.65549	0.0978242	0.366291	BP0205	BP0205
2665433	585.149	0.205302	0.148483	1.38267	0.166767	0.474627	BP2351	BP2351
2667263	299.837	0.205278	0.154071	1.33236	0.182741	0.49994	BP3605	BP3605
2665667	361.613	0.205249	0.14591	1.40668	0.159522	0.467566	BP2506	BP2506
2667204	584.875	0.204824	0.272375	0.751992	0.452056	0.732503	bscP	bscP
2664192	76.4791	0.204517	0.258384	0.791524	0.428639	0.720699	BP0358	BP0358
2664236	110.486	0.203869	0.258169	0.78967	0.42972	0.721292	BP0452	BP0452
2664252	25.2441	0.203498	0.453418	0.448808	0.65357	0.853792	BP0518	BP0518
2667195	498.124	0.203341	0.15907	1.27831	0.201139	0.525029	BP2083	BP2083
2665287	40.1645	0.203327	0.333331	0.609986	0.541871	0.79159	flgM	flgM
2665360	133.797	0.202995	0.219667	0.924101	0.355434	0.656504	BP1299	BP1299
2664952	299.739	0.202988	0.146879	1.38201	0.166969	0.474627	nudC	nudC
2665246	105.225	0.202655	0.219135	0.924792	0.355074	0.656223	BP3586	BP3586
2666179	21.9873	0.202183	0.450807	0.448492	0.653798	0.853792	BP3408	BP3408
2664478	71.8175	0.201928	0.289624	0.697208	0.485673	0.755863	bhuU	bhuU
2666215	282.447	0.201706	0.160034	1.2604	0.207527	0.531151	BP2225	BP2225
2666543	277.561	0.201226	0.157544	1.27727	0.201506	0.525176	BP3061	BP3061
2664912	493.978	0.201088	0.13178	1.52594	0.127025	0.420406	BP3515	BP3515
2665411	5717.37	0.200622	0.143574	1.39734	0.162311	0.472014	ptlC	ptlC
2665324	255.048	0.200208	0.163634	1.22351	0.221137	0.54492	BP1083	BP1083
2666620	243.132	0.199843	0.178648	1.11864	0.263293	0.58296	BP1590	BP1590
2666284	13.6247	0.199119	0.656424	0.303339	0.761631	NA	BP2873	BP2873
2664696	41.5205	0.198889	0.389403	0.510753	0.609524	0.831491	BP0509	BP0509
2664804	925.052	0.19887	0.221674	0.897129	0.36965	0.66922	BP0625	BP0625
2667733	1463.91	0.198261	0.124029	1.5985	0.109931	0.39026	BP0665	BP0665
2664016	197.204	0.197916	0.201478	0.98232	0.325942	0.633243	BP0870	BP0870
2664755	29.6013	0.197709	0.446317	0.442979	0.657781	0.853792	BP0224	BP0224
2665641	46.6863	0.197557	0.344414	0.573602	0.566237	0.807743	hmsH	hmsH
2665164	3.96927	0.19748	1.07161	0.184284	0.853791	NA	BP3545	BP3545
2666043	143.673	0.19716	0.214631	0.918598	0.358306	0.658407	nodI	nodI
2664853	48.5246	0.197083	0.290748	0.677851	0.497866	0.762916	BP3841	BP3841
2667717	1276.17	0.197027	0.106981	1.84171	0.0655183	0.296566	lpdA	lpdA
2663997	479.715	0.196588	0.177968	1.10462	0.269324	0.587737	pmi	pmi
2666621	13.7057	0.196138	0.645335	0.303931	0.76118	NA	BP2090	BP2090
2666072	35.134	0.195572	0.387536	0.504655	0.613801	0.832831	BP2852	BP2852
2665587	312.816	0.195245	0.162809	1.19923	0.230439	0.55128	BP1750	BP1750
2666613	286.277	0.195087	0.152107	1.28257	0.199645	0.523384	amn	amn
2666477	120.613	0.194865	0.272213	0.715857	0.47408	0.747634	paaH	paaH
2666597	363.486	0.194234	0.140807	1.37943	0.167763	0.475204	leuC	leuC
2667157	30.8415	0.194062	0.411449	0.471654	0.637174	0.844937	BP2569	BP2569
2667391	66.959	0.19399	0.289498	0.670093	0.502799	0.766574	BP1610	BP1610
2665983	7.09206	0.193783	0.849457	0.228126	0.819548	NA	BP2724	BP2724
2664725	83.9601	0.19354	0.305561	0.633392	0.526477	0.780222	ampG	ampG
2665074	109.01	0.193487	0.246126	0.786131	0.431791	0.721704	BP3802	BP3802
2665536	8.76853	0.193122	0.802856	0.240544	0.809909	NA	BP2672	BP2672
2667360	1803.84	0.193093	0.123297	1.56608	0.11733	0.401331	BP3140	BP3140
2664296	193.459	0.192924	0.174096	1.10815	0.267796	0.587591	BP0367	BP0367
2667565	705.936	0.192751	0.124491	1.54831	0.121548	0.412636	glpK	glpK
2664991	1012.27	0.192628	0.138155	1.39429	0.163231	0.472073	BP3689	BP3689
2666851	50.8814	0.192507	0.326167	0.59021	0.55505	0.801176	BP2779	BP2779
2667635	47.9471	0.192426	0.326339	0.589651	0.555425	0.801203	BP2129	BP2129
2665514	235.705	0.192152	0.197387	0.973478	0.330316	0.633243	BP2599	BP2599
2666739	2266.96	0.192152	0.145596	1.31976	0.186916	0.505755	prpE	prpE
2664966	120.988	0.191728	0.232353	0.825158	0.409282	0.70532	BP3664	BP3664
2666404	47.4823	0.191588	0.323116	0.592938	0.553223	0.800365	BP1667	BP1667
2664286	35.2782	0.191499	0.391613	0.489002	0.624841	0.836647	BP0412	BP0412
2665686	1021.51	0.191216	0.122762	1.55761	0.119325	0.406398	BP2939	BP2939
2665687	183.181	0.190958	0.178455	1.07007	0.284589	0.596899	BP2940	BP2940
2664335	422.487	0.190821	0.148841	1.28205	0.199826	0.523384	serA	serA
2667004	887.581	0.190391	0.134052	1.42028	0.155525	0.46088	BP2102	BP2102
2666236	197.422	0.190001	0.198444	0.957455	0.338337	0.64176	BP2521	BP2521
2664569	37.5893	0.189958	0.353607	0.537202	0.591128	0.81996	hyuB	hyuB
2664341	82.7242	0.1896	0.24701	0.767579	0.442738	0.7277	hyuA	hyuA
2665461	17.3929	0.188541	0.52354	0.360127	0.718752	NA	BP3096	BP3096
2667245	9.19656	0.188179	0.661759	0.284362	0.776133	NA	BP1790	BP1790
2666737	293.066	0.188122	0.151712	1.24	0.214977	0.537272	BP2410	BP2410
2666811	25.1192	0.187875	0.507981	0.369847	0.711497	0.884201	BP2863	BP2863
2665379	73.8285	0.187804	0.275571	0.681508	0.49555	0.762096	ccrB	ccrB
2664147	181.635	0.186692	0.192008	0.972313	0.330895	0.633243	BP0292	BP0292
2664241	119.405	0.186347	0.237659	0.784095	0.432984	0.722251	rocD	rocD
2664291	416.501	0.186262	0.179677	1.03665	0.299901	0.613712	bfr	bfr
2666454	26.4462	0.185644	0.406759	0.456399	0.648103	0.85166	BP3385	BP3385
2667313	23.5928	0.185029	0.417686	0.442985	0.657776	0.853792	BP2695	BP2695
3131282	101408	0.184851	0.243975	0.757663	0.448653	0.73172	BPt48	BPt48
2664067	29.3764	0.184781	0.450622	0.410057	0.681764	0.869098	BP0620	BP0620
2664691	803.726	0.184664	0.153988	1.1992	0.230448	0.55128	BP0499	BP0499
2667551	487.872	0.184617	0.158149	1.16736	0.243066	0.563552	BP2053	BP2053
2666767	1240.37	0.184433	0.160525	1.14893	0.250583	0.570803	BP3422	BP3422
2666375	487.823	0.183905	0.146108	1.25869	0.208141	0.531177	lolB	lolB
2664771	32.583	0.18375	0.414938	0.442837	0.657884	0.853792	BP0589	BP0589
2664673	51.2583	0.183092	0.409955	0.446616	0.655152	0.853792	BP0486	BP0486
2664132	347.279	0.182465	0.149853	1.21763	0.223365	0.547001	BP0390	BP0390
2664021	356.099	0.181572	0.170756	1.06334	0.287628	0.599904	BP1066	BP1066
2665160	124.137	0.181542	0.229257	0.791871	0.428436	0.720699	BP3541	BP3541
2665067	75.7574	0.181399	0.269205	0.673833	0.500418	0.76467	BP3782	BP3782
2667588	19.7136	0.181263	0.496481	0.365095	0.71504	0.884566	BP0420	BP0420
2667589	104.322	0.181179	0.242279	0.747814	0.454573	0.733062	BP1195	BP1195
2664195	7.42175	0.180728	0.885561	0.204083	0.838289	NA	BP0421	BP0421
2665632	143.45	0.18039	0.195698	0.921778	0.356644	0.657298	BP1479	BP1479
2667612	188.277	0.180221	0.172936	1.04213	0.297353	0.611432	BP2604	BP2604
2665483	566.228	0.179875	0.14845	1.21169	0.225632	0.549345	BP2391	BP2391
2665158	301.207	0.179863	0.148798	1.20877	0.226752	0.549345	kdtA	kdtA
2666984	172.525	0.179576	0.236259	0.76008	0.447207	0.73119	BP2147	BP2147
2666660	149.488	0.179328	0.192112	0.933457	0.350584	0.651142	bioA	bioA
2664426	111.194	0.17929	0.225152	0.796304	0.425855	0.718234	BP0858	BP0858
2665286	105.767	0.179148	0.233375	0.767638	0.442703	0.7277	BP1370	BP1370
2664602	353.658	0.179109	0.181375	0.987503	0.323396	0.63162	dinP	dinP
2664644	83.5657	0.178159	0.266143	0.669412	0.503233	0.7666	BP0806	BP0806
2665618	342.663	0.178145	0.152238	1.17018	0.24193	0.562017	moeA	moeA
2667165	466.303	0.177873	0.15118	1.17656	0.23937	0.559768	BP2583	BP2583
2665087	389.288	0.177864	0.216958	0.819808	0.412325	0.707766	BP3812	BP3812
2666893	21.3309	0.177764	0.471893	0.376705	0.706393	0.882098	BP1688	BP1688
2665332	374.159	0.177645	0.238833	0.743805	0.456994	0.735842	BP1229	BP1229
2666596	82.6655	0.175615	0.265341	0.661845	0.50807	0.769892	BP1480	BP1480
2665138	516.368	0.175537	0.128019	1.37118	0.170319	0.480721	rfaC	rfaC
2665072	710.845	0.175521	0.136867	1.28242	0.199695	0.523384	BP3800	BP3800
2666827	209.685	0.175476	0.176982	0.991489	0.321447	0.631321	xerD	xerD
2666279	50.4305	0.175439	0.330376	0.531028	0.595399	0.82228	BP2883	BP2883
2664944	76.1257	0.175312	0.372823	0.47023	0.638191	0.84593	BP3704	BP3704
2667475	119.298	0.174922	0.275611	0.634669	0.525644	0.780017	BP2469	BP2469
2666053	738.749	0.1745	0.136486	1.27852	0.201066	0.525029	BP2547	BP2547
2667060	2646.83	0.174294	0.13689	1.27324	0.202933	0.525704	fimA	fimA
2666344	592.319	0.174108	0.167155	1.04159	0.2976	0.611432	BP2767	BP2767
2666566	39.3597	0.173868	0.355253	0.489422	0.624543	0.836602	BP2616	BP2616
2664736	2892.99	0.173672	0.157509	1.10262	0.270194	0.587737	BP0233	BP0233
2665548	260.72	0.172905	0.207034	0.83515	0.403633	0.700945	paaA	paaA
2664515	62.2515	0.172445	0.312629	0.551598	0.581224	0.815518	BP0643	BP0643
2667482	399.937	0.172364	0.146886	1.17345	0.240614	0.560621	BP3270	BP3270
2666513	134.284	0.171908	0.237664	0.723325	0.469481	0.74468	phg	phg
2666270	485.814	0.17158	0.123261	1.39201	0.16392	0.472782	BP3345	BP3345
2667066	240.413	0.17153	0.170273	1.00738	0.313752	0.623954	BP0713	BP0713
2664601	51.7156	0.171321	0.347407	0.493143	0.621912	0.834137	BP0908	BP0908
2665157	78.3732	0.170196	0.264289	0.643977	0.51959	0.778033	BP1310	BP1310
2664928	523.151	0.170043	0.137903	1.23306	0.217554	0.539504	pyrF	pyrF
2667525	99.4465	0.169528	0.239267	0.708531	0.478616	0.751533	BP3189	BP3189
2664155	153.252	0.169418	0.211883	0.799581	0.423953	0.715789	rubA	rubA
2665599	375.938	0.169045	0.146149	1.15666	0.247411	0.567105	BP2810	BP2810
2667443	9.86544	0.169	0.669048	0.252598	0.800579	NA	BP1892	BP1892
2664713	69.8378	0.168275	0.304462	0.552697	0.580471	0.814822	aceK	aceK
2667437	945.537	0.168262	0.128795	1.30643	0.191406	0.513049	BP1885	BP1885
2665497	546.181	0.168224	0.157503	1.06807	0.285489	0.597413	BP2436	BP2436
2664653	9.78704	0.168026	0.797439	0.210707	0.833116	NA	BP0029	BP0029
2664383	349.944	0.167389	0.166656	1.0044	0.315187	0.625629	BP0410	BP0410
2666255	19.5559	0.167118	0.490256	0.340879	0.733195	0.890672	BP1674	BP1674
2665714	7.44079	0.166993	0.7653	0.218205	0.827269	NA	BP1956	BP1956
2664607	119.744	0.166845	0.23577	0.707658	0.479157	0.751533	BP0793	BP0793
2665677	77.1511	0.166839	0.266365	0.626355	0.531082	0.784108	soxA	soxA
2664378	471.126	0.166494	0.147065	1.13212	0.257585	0.575971	BP0301	BP0301
2665792	389.888	0.166485	0.13391	1.24326	0.213771	0.53723	aroC	aroC
2664258	27.5939	0.166408	0.476714	0.349073	0.727035	0.888149	BP0939	BP0939
2664661	20.9016	0.166331	0.498854	0.333427	0.738812	0.894188	BP0057	BP0057
2667094	508.876	0.166222	0.298606	0.556659	0.57776	0.813945	bopD	bopD
2665474	284.241	0.165961	0.179916	0.922437	0.3563	0.657298	bplJ	bplJ
2667198	40.0999	0.165201	0.331702	0.498042	0.618454	0.834096	BP1614	BP1614
2666198	100.251	0.1649	0.229917	0.717215	0.473241	0.746868	BP2789	BP2789
2667709	706.891	0.164083	0.112317	1.46089	0.144046	0.44595	apaH	apaH
2665842	144.511	0.163687	0.244999	0.668111	0.504063	0.767125	cphA	cphA
2665278	989.41	0.163499	0.178005	0.918509	0.358352	0.658407	BP1364	BP1364
2664655	521.003	0.163376	0.156383	1.04472	0.296154	0.610654	BP0536	BP0536
2664791	1170.92	0.162836	0.114682	1.41989	0.155639	0.46088	BP0608	BP0608
2666147	564.727	0.162579	0.129451	1.2559	0.209151	0.531526	BP2325	BP2325
2667169	188.313	0.161681	0.175976	0.918767	0.358217	0.658407	BP2586	BP2586
2666876	130.329	0.160936	0.212268	0.758175	0.448346	0.731597	BP1851	BP1851
2666142	226.743	0.160847	0.195593	0.822357	0.410874	0.706908	BP2320	BP2320
2664398	805.745	0.160593	0.117416	1.36772	0.1714	0.483341	BP0697	BP0697
2667325	446.829	0.160528	0.1326	1.21062	0.226042	0.549345	moeA	moeA
2664092	76.5525	0.160457	0.251882	0.637034	0.524103	0.7793	BP0538	BP0538
2665167	144.218	0.16011	0.291623	0.549033	0.582983	0.816538	BP3548	BP3548
2667216	71.9215	0.159863	0.355113	0.450176	0.652584	0.853792	bscS	bscS
2666565	32.969	0.159715	0.409757	0.389781	0.696699	0.876832	BP2614	BP2614
2667496	691.444	0.159689	0.169578	0.941681	0.346356	0.647295	BP3223	BP3223
2665459	63.4576	0.159241	0.270551	0.58858	0.556143	0.801203	modB	modB
2666643	7.91519	0.15914	0.821716	0.193668	0.846436	NA	BP1969	BP1969
2665451	222.468	0.158991	0.162804	0.976584	0.328775	0.633243	ilvD	ilvD
2667261	26.6197	0.157675	0.407969	0.386487	0.699136	0.878501	BP3603	BP3603
2667573	479.124	0.157357	0.137627	1.14335	0.252893	0.573377	coaE	coaE
2666234	19.9455	0.157107	0.456541	0.344125	0.730752	0.889612	BP1823	BP1823
2666158	33.0105	0.156718	0.420994	0.372258	0.709701	0.883678	BP2302	BP2302
2665215	130.701	0.156508	0.21614	0.724106	0.469001	0.74468	BP0149	BP0149
2665095	10.4775	0.15613	0.68708	0.227237	0.82024	NA	flgE	flgE
2665939	137.754	0.155683	0.224267	0.694187	0.487565	0.756812	BP1444	BP1444
2666108	143.222	0.155112	0.213433	0.726745	0.467382	0.744236	BP2015	BP2015
2665152	190.406	0.154704	0.223033	0.693638	0.48791	0.756812	BP1359	BP1359
2664185	34.638	0.154351	0.39765	0.388157	0.6979	0.877296	BP0817	BP0817
2665390	527.699	0.154128	0.121033	1.27344	0.202862	0.525704	BP1145	BP1145
2664960	287.629	0.154032	0.154651	0.996	0.31925	0.629398	BP3658	BP3658
2666024	579.231	0.153875	0.22487	0.684285	0.493795	0.761678	cysI	cysI
2664119	242.947	0.153699	0.202677	0.758344	0.448245	0.731597	BP1013	BP1013
2666761	269.531	0.153484	0.156817	0.978744	0.327706	0.633243	ldcA	ldcA
2666217	1248.42	0.153333	0.097271	1.57635	0.114946	0.39753	dadA	dadA
2667306	49.4264	0.153115	0.320299	0.478038	0.632623	0.841724	BP2206	BP2206
2664737	195.283	0.152923	0.1865	0.819964	0.412237	0.707766	BP0208	BP0208
2665460	24.9836	0.152577	0.433134	0.352264	0.724641	0.886524	modA	modA
2665229	180.841	0.152447	0.19818	0.769233	0.441755	0.727597	BP0099	BP0099
2666689	17.8204	0.151986	0.467989	0.324764	0.74536	NA	BP2721	BP2721
2665073	453.921	0.151962	0.137717	1.10344	0.269838	0.587737	BP3801	BP3801
2665155	311.572	0.151802	0.171377	0.885775	0.375739	0.677376	BP1360	BP1360
2665467	27.7574	0.150825	0.428782	0.351752	0.725024	0.886524	BP3102	BP3102
2664747	53.8499	0.150725	0.317457	0.474789	0.634938	0.84281	catD2	catD2
2665385	36.9202	0.150661	0.345983	0.435458	0.66323	0.857027	fliM	fliM
2664592	260.891	0.150579	0.213521	0.705218	0.480675	0.752489	cbpA	cbpA
2665329	253.875	0.150133	0.172954	0.868053	0.385365	0.686541	rfbB	rfbB
2664187	632.337	0.150107	0.136492	1.09975	0.271441	0.587737	BP0279	BP0279
2665438	109.056	0.14994	0.230802	0.649647	0.51592	0.775474	BP2356	BP2356
2665492	375.859	0.149862	0.139396	1.07508	0.282341	0.595551	BP2400	BP2400
2663983	799.144	0.149014	0.146337	1.0183	0.308538	0.619897	cusC	cusC
2667396	443.553	0.148863	0.153805	0.967867	0.333111	0.634588	BP2282	BP2282
3131295	139751	0.148725	0.240361	0.618758	0.536076	0.786613	BPt11	BPt11
2664563	134.55	0.148709	0.282082	0.527182	0.598067	0.823742	BP0835	BP0835
2665602	460.826	0.147982	0.133705	1.10678	0.268387	0.587737	BP2813	BP2813
2664732	617.153	0.147909	0.141111	1.04817	0.294559	0.608742	BP0335	BP0335
2665358	151.529	0.147514	0.203309	0.725568	0.468104	0.744636	BP1297	BP1297
2667523	8.83397	0.147009	0.735637	0.199839	0.841606	NA	BP3187	BP3187
2667193	417.831	0.147006	0.146698	1.0021	0.316294	0.626646	uvrC	uvrC
2666145	532.085	0.146989	0.17459	0.841912	0.399837	0.696633	BP2323	BP2323
2667083	32.5334	0.146184	0.420891	0.34732	0.728351	0.888637	BP2074	BP2074
2665685	391.249	0.145915	0.161922	0.901142	0.367513	0.667898	BP2938	BP2938
2664983	271.078	0.145913	0.162143	0.899904	0.368171	0.668178	glcC	glcC
2664671	308.83	0.145827	0.159983	0.911518	0.362023	0.660357	BP0004	BP0004
2665393	380.44	0.145574	0.159804	0.910953	0.36232	0.660357	BP1148	BP1148
2666616	53.5067	0.145477	0.312985	0.464805	0.642071	0.847877	BP1586	BP1586
2666032	25.7214	0.145397	0.439688	0.330681	0.740885	0.895206	BP3436	BP3436
2665007	91.8707	0.145345	0.262428	0.553846	0.579684	0.814429	BP3741	BP3741
2664221	45.8	0.145129	0.352195	0.412071	0.680288	0.867915	fusA'	fusA'
2666982	29.7849	0.145002	0.377007	0.384614	0.700524	0.879619	BP2145	BP2145
2666808	358.902	0.144941	0.149374	0.97032	0.331887	0.633988	BP1539	BP1539
2667694	25.9409	0.144911	0.451228	0.321147	0.748099	0.900567	BP0416	BP0416
2665388	15.7099	0.144231	0.535083	0.269549	0.787507	NA	BP1170	BP1170
2665957	1285.86	0.143768	0.169402	0.848677	0.396061	0.695541	bscD	bscD
2666082	1796.39	0.143581	0.132276	1.08546	0.277717	0.594116	BP1305	BP1305
2665313	243.696	0.143203	0.18115	0.790521	0.429223	0.72084	BP1265	BP1265
2664988	69.8836	0.141922	0.260679	0.544432	0.586144	0.818925	BP3686	BP3686
2665913	2693.81	0.141624	0.149108	0.949809	0.34221	0.644078	ftsQ	ftsQ
2666239	7.80905	0.141622	0.822927	0.172095	0.863363	NA	BP2525	BP2525
2666989	171.24	0.14151	0.198256	0.713773	0.475368	0.747918	BP2152	BP2152
2665213	415.291	0.141451	0.154902	0.91317	0.361153	0.660132	ugpB	ugpB
2664446	311.907	0.141177	0.170268	0.829143	0.407024	0.703344	parA	parA
2667545	512.021	0.140898	0.248514	0.56696	0.570741	0.810514	bph2	bph2
2665840	42.6919	0.140082	0.311557	0.44962	0.652985	0.853792	BP1737	BP1737
2664714	811.913	0.140045	0.191538	0.731162	0.46468	0.740307	BP0500	BP0500
2664845	411.368	0.139845	0.135804	1.02975	0.303125	0.614622	BP3833	BP3833
2667045	317.658	0.13947	0.15956	0.874094	0.382067	0.684131	BP2926	BP2926
2664246	561.877	0.139244	0.142215	0.979107	0.327527	0.633243	purT	purT
2664400	279.847	0.138978	0.157114	0.884571	0.376388	0.677376	phoR	phoR
2666615	32.4726	0.138859	0.383706	0.361889	0.717435	0.885041	BP1585	BP1585
2664557	122.861	0.138192	0.233822	0.591016	0.55451	0.801176	BP1006	BP1006
2664039	24.5295	0.137864	0.44626	0.308931	0.757374	0.9038	hyuA	hyuA
2666276	17.3093	0.137779	0.547779	0.251523	0.80141	NA	BP2880	BP2880
2664447	198.324	0.137647	0.242578	0.567436	0.570418	0.810419	BP0453	BP0453
2667182	80.4174	0.137059	0.270213	0.507225	0.611997	0.832737	BP1646	BP1646
2667044	3677.6	0.136981	0.139542	0.981647	0.326274	0.633243	BP2925	BP2925
2666392	10.6913	0.136757	0.709177	0.192839	0.847085	NA	wcbQ	wcbQ
2667453	450.397	0.136413	0.138414	0.985544	0.324357	0.632716	BP2948	BP2948
2664684	135.49	0.136186	0.219071	0.621651	0.534172	0.786102	BP0045	BP0045
2664440	50.954	0.136008	0.35001	0.388583	0.697585	0.877249	BP0506	BP0506
2666065	481.715	0.135679	0.199711	0.679378	0.496899	0.762579	BP2745	BP2745
2664693	123.051	0.134757	0.248607	0.542049	0.587785	0.819635	BP0167	BP0167
2666242	324.426	0.134595	0.143163	0.940151	0.34714	0.647995	BP2771	BP2771
2665496	923.035	0.134226	0.151803	0.884212	0.376582	0.677376	mucB	mucB
2664891	195.4	0.134182	0.177501	0.755953	0.449677	0.732103	brkB	brkB
2667710	848.773	0.132451	0.101443	1.30567	0.191664	0.513049	BP0325	BP0325
2667137	225.001	0.131425	0.212263	0.619161	0.53581	0.786613	BP1291	BP1291
2667494	40.0135	0.13129	0.358573	0.366146	0.714256	0.884566	ureJ	ureJ
2665762	558.096	0.131217	0.120297	1.09078	0.275371	0.591898	BP0204	BP0204
2664232	26.6455	0.131099	0.437568	0.299607	0.764477	0.906259	accA	accA
2667682	83.8531	0.131001	0.249181	0.525728	0.599077	0.824073	marC	marC
2667250	663.004	0.130521	0.118688	1.0997	0.271462	0.587737	uvrB	uvrB
2667219	235.287	0.129755	0.208959	0.620958	0.534627	0.786217	livG	livG
2664537	168.556	0.129636	0.176894	0.732847	0.463652	0.739785	BP0980	BP0980
2667731	2617.35	0.129271	0.0970622	1.33184	0.182914	0.49994	BP0663	BP0663
2666206	12.4418	0.128951	0.57692	0.223516	0.823134	NA	BP2107	BP2107
2664276	17.7814	0.127976	0.560626	0.228274	0.819433	NA	BP0175	BP0175
2666315	1294.95	0.127862	0.101476	1.26003	0.207659	0.531151	rnr	rnr
2665485	729.635	0.127818	0.190229	0.671916	0.501637	0.765933	BP2393	BP2393
2665357	265.404	0.127801	0.172966	0.738879	0.45998	0.738767	BP1296	BP1296
2665871	1529.63	0.127609	0.0995969	1.28126	0.200103	0.523677	murG	murG
2664668	867.932	0.127572	0.129663	0.983873	0.325178	0.633243	lldD	lldD
2666351	265.021	0.127131	0.168498	0.754496	0.450552	0.732103	BP2765	BP2765
2664522	60.542	0.126856	0.29982	0.423107	0.672217	0.862637	BP0405	BP0405
2667229	149.973	0.126525	0.197374	0.641041	0.521496	0.77806	BP1518	BP1518
2665137	161.958	0.126503	0.19696	0.642278	0.520692	0.77806	ugpC	ugpC
2664111	206.595	0.126049	0.222136	0.567438	0.570417	0.810419	cydB	cydB
2667090	92.1419	0.124191	0.404705	0.306867	0.758944	0.904785	bscI	bscI
2666933	1104	0.124138	0.116077	1.06945	0.284866	0.596899	BP2752	BP2752
2667124	84.5224	0.124087	0.247735	0.500884	0.616452	0.833664	BP1843	BP1843
2666489	66.6084	0.123456	0.305886	0.403602	0.686505	0.872249	BP1601	BP1601
2667757	321.38	0.122672	0.169808	0.722411	0.470042	0.744723	BP0690	BP0690
2667711	81.498	0.122668	0.248955	0.492732	0.622202	0.834172	mtgA	mtgA
2666154	68.0146	0.1225	0.298183	0.410823	0.681203	0.868732	BP2298	BP2298
2665894	109.593	0.122061	0.231835	0.5265	0.598541	0.823742	BP3001	BP3001
2667553	109.162	0.121716	0.235996	0.515754	0.606026	0.829355	BP2886	BP2886
2666817	80.0579	0.121637	0.283567	0.428953	0.667958	0.860191	BP2869	BP2869
2664997	363.912	0.121598	0.15337	0.792842	0.42787	0.720699	BP3734	BP3734
2665908	683.974	0.121536	0.132871	0.914694	0.360352	0.659811	BP3015	BP3015
2666648	108.973	0.121389	0.270117	0.449396	0.653146	0.853792	BP1974	BP1974
2664300	90.514	0.121306	0.272704	0.444828	0.656444	0.853792	BP0563	BP0563
2667328	80.4661	0.121233	0.253498	0.478239	0.63248	0.841724	moaD	moaD
2664717	297.365	0.121109	0.154602	0.783358	0.433417	0.722251	BP0502	BP0502
2664490	3330.83	0.120633	0.106392	1.13386	0.256853	0.575555	topB	topB
2666408	507.257	0.120557	0.143079	0.842594	0.399455	0.696394	BP3340	BP3340
2666078	337.079	0.119999	0.145001	0.827573	0.407913	0.704111	tyrB	tyrB
2666599	196.385	0.119992	0.187102	0.641322	0.521313	0.77806	leuB	leuB
2667348	68.6667	0.119659	0.274899	0.435284	0.663357	0.857027	BP1318	BP1318
2665955	38.6493	0.119237	0.389408	0.3062	0.759452	0.905049	BP2260	BP2260
2664822	139.969	0.119235	0.196266	0.607514	0.54351	0.792838	BP3472	BP3472
2665038	352.731	0.119146	0.15375	0.774933	0.438379	0.725266	BP3756	BP3756
2666610	67.1684	0.118832	0.317155	0.37468	0.707898	0.88285	BP1591	BP1591
2666003	182.961	0.118758	0.199195	0.596191	0.551047	0.79941	BP2180	BP2180
2664330	35.8622	0.118497	0.37365	0.317135	0.751142	0.901283	BP0437	BP0437
2666590	140.242	0.117687	0.232914	0.505282	0.613361	0.832831	BP2064	BP2064
3131277	53624	0.117618	0.511687	0.229863	0.818198	0.930211	BPt34	BPt34
2666542	817.091	0.116973	0.103751	1.12744	0.259558	0.577931	BP3060	BP3060
2664485	283.839	0.116826	0.161825	0.721925	0.47034	0.744823	BP0469	BP0469
2667006	1101.04	0.116049	0.114542	1.01316	0.310985	0.622163	BP2963	BP2963
2665472	45.3607	0.11549	0.321003	0.359779	0.719012	0.885041	mxcB	mxcB
2667428	580.599	0.115448	0.118363	0.975366	0.329379	0.633243	lipB	lipB
2666332	176.227	0.115291	0.195129	0.590847	0.554623	0.801176	BP3073	BP3073
2667678	193.352	0.115064	0.196593	0.585293	0.558351	0.802943	BP3212	BP3212
2665949	315.039	0.114954	0.267846	0.429179	0.667793	0.860191	bcrH1	bcrH1
2665339	15.4333	0.113979	0.775968	0.146886	0.883222	NA	fliQ	fliQ
2667131	615.824	0.113405	0.195941	0.578772	0.562743	0.805604	bscO	bscO
2666245	1277.48	0.113176	0.129263	0.87555	0.381275	0.683486	proS	proS
2665935	259.629	0.113033	0.193702	0.583543	0.559528	0.803242	BP1440	BP1440
2666001	108.607	0.112904	0.232095	0.486456	0.626644	0.837289	BP2178	BP2178
2667602	16.8337	0.112884	0.553486	0.203951	0.838392	NA	BP1825	BP1825
2664377	118.216	0.11282	0.228612	0.493498	0.621661	0.834137	BP0300	BP0300
2666356	69.0263	0.112654	0.315844	0.356676	0.721334	0.885643	BP2220	BP2220
2664953	397.513	0.11264	0.143223	0.786464	0.431596	0.721704	BP3651	BP3651
2666195	521.256	0.112612	0.126346	0.891301	0.372768	0.673211	BP2786	BP2786
2667514	6.5924	0.112409	0.735375	0.152859	0.878509	NA	BP3177	BP3177
2666814	61.8623	0.112244	0.330846	0.339263	0.734412	0.890688	BP2866	BP2866
2665649	116.869	0.111869	0.256423	0.436267	0.662643	0.857027	BP1948	BP1948
2667584	20.9995	0.111814	0.522334	0.214066	0.830496	0.934015	BP0148	BP0148
2664314	1624.09	0.111812	0.105462	1.06021	0.289048	0.60247	BP0879	BP0879
2666471	136.305	0.111736	0.201557	0.554362	0.579331	0.814429	BP3411	BP3411
2665040	1572.97	0.111735	0.128267	0.871116	0.383691	0.685507	BP3758	BP3758
2665088	876.524	0.111721	0.177242	0.630332	0.528477	0.781356	BP3813	BP3813
2666141	66.8275	0.111395	0.25794	0.431862	0.665842	0.859185	BP2319	BP2319
2665629	102.551	0.111115	0.264332	0.420361	0.674222	0.863659	BP1476	BP1476
2667412	389.336	0.111105	0.1283	0.865973	0.386505	0.687782	trpS	trpS
2666564	70.7898	0.111042	0.291185	0.381345	0.702948	0.882085	BP2613	BP2613
2665367	34.0934	0.110847	0.37483	0.295727	0.767439	0.906891	flhB	flhB
2666311	11.0229	0.110448	0.711916	0.155141	0.87671	NA	BP3375	BP3375
2665958	305.251	0.110426	0.21337	0.517534	0.604784	0.828729	bscE	bscE
2666345	343.7	0.110316	0.154514	0.713957	0.475254	0.747918	BP2768	BP2768
2665683	9077.43	0.110316	0.242247	0.455385	0.648832	0.851828	BP2936	BP2936
2664412	70.3049	0.108742	0.312495	0.347981	0.727854	0.888476	fusA'	fusA'
2666940	1175.22	0.108708	0.124228	0.875073	0.381534	0.683564	BP3443	BP3443
2667683	908.72	0.108697	0.101871	1.06701	0.285969	0.597626	glnD	glnD
2664810	73.1536	0.108576	0.288012	0.376984	0.706185	0.882098	BP3460	BP3460
2666787	308.352	0.107942	0.153286	0.704188	0.481316	0.752785	BP1556	BP1556
2664142	247.519	0.107475	0.163856	0.655913	0.51188	0.772705	BP0152	BP0152
2664030	94.0051	0.10738	0.242406	0.442976	0.657783	0.853792	bhuR	bhuR
2664003	1306.6	0.107339	0.124023	0.865475	0.386778	0.687782	gcvT	gcvT
2665959	359.17	0.107207	0.192197	0.557799	0.576982	0.813945	bscF	bscF
2667043	931.947	0.106875	0.176512	0.605482	0.544859	0.793708	BP2924	BP2924
2664742	103.444	0.106826	0.255406	0.418259	0.675758	0.864496	catI	catI
2665303	826.787	0.106737	0.107919	0.989051	0.322638	0.63149	BP0102	BP0102
2666608	82.8585	0.106642	0.301045	0.35424	0.723159	0.886524	BP1086	BP1086
2664032	177.841	0.106239	0.197117	0.538964	0.589911	0.81996	BP0032	BP0032
2667473	48.8101	0.105855	0.320803	0.329969	0.741424	0.895368	BP2467	BP2467
2666826	529.212	0.105757	0.182305	0.580108	0.561842	0.805468	BP1531	BP1531
2663991	208.062	0.10569	0.210604	0.501842	0.615779	0.833664	BP0304	BP0304
2664526	811.432	0.105678	0.138483	0.763107	0.4454	0.7298	mfd	mfd
2666321	9.92952	0.105352	0.672855	0.156574	0.875581	NA	BP2115	BP2115
2667725	24.0063	0.105239	0.461492	0.22804	0.819615	0.930555	BP0658	BP0658
2665445	56.4861	0.10513	0.301479	0.348713	0.727305	0.888149	BP2086	BP2086
2665569	206.894	0.105033	0.175739	0.597666	0.550063	0.798844	BP2340	BP2340
2665741	585.565	0.104924	0.146825	0.714618	0.474845	0.747918	kdsA	kdsA
2665068	8096.46	0.104269	0.0870393	1.19795	0.230937	0.55128	ptxA	ptxA
2666888	2289.47	0.1039	0.201414	0.515852	0.605958	0.829355	tcfA	tcfA
2665625	264.441	0.10382	0.205685	0.504753	0.613732	0.832831	fdhA	fdhA
2666834	1507.66	0.103628	0.1641	0.631496	0.527716	0.780737	BP1546	BP1546
2667379	138.34	0.103409	0.202643	0.510301	0.60984	0.831491	BP3295	BP3295
2665620	534.815	0.10338	0.132239	0.781769	0.43435	0.722251	BP1467	BP1467
2664063	23.9111	0.102644	0.424994	0.241518	0.809154	0.925197	BP0567	BP0567
2667123	293.64	0.102532	0.18404	0.557119	0.577446	0.813945	BP1842	BP1842
2664144	12.1848	0.102233	0.649466	0.157411	0.874921	NA	BP0256	BP0256
2664389	238.398	0.102051	0.191785	0.532109	0.594651	0.821964	thiE	thiE
2666476	182.531	0.101676	0.196358	0.517809	0.604592	0.828729	BP3309	BP3309
2664757	2192.94	0.101456	0.110604	0.917288	0.358992	0.658407	trkA	trkA
2665214	102.544	0.101314	0.234379	0.432264	0.665549	0.859159	ugpA	ugpA
2664586	45.2597	0.10128	0.348649	0.290494	0.771439	0.907664	BP0930	BP0930
2665512	21.0902	0.101045	0.48708	0.207451	0.835658	0.936072	BP2597	BP2597
2665277	427.993	0.100894	0.225628	0.447168	0.654754	0.853792	BP1363	BP1363
2666724	31.4407	0.100632	0.372842	0.269904	0.787234	0.917763	BP1911	BP1911
2665873	2986.55	0.100412	0.116642	0.86086	0.389315	0.689688	murD	murD
2663965	9.318	0.100206	0.757148	0.132346	0.89471	NA	BP0329	BP0329
2664624	26.8783	0.0998299	0.528477	0.188901	0.85017	0.943838	BP0778	BP0778
2664465	220.532	0.098934	0.213121	0.464215	0.642493	0.848081	pyrC	pyrC
2666752	112.436	0.098869	0.215724	0.458313	0.646728	0.851146	phaC	phaC
2664667	284.398	0.0987382	0.197446	0.500077	0.617021	0.833664	BP0483	BP0483
2667456	467.507	0.0987182	0.17717	0.557195	0.577394	0.813945	BP2233	BP2233
2667034	688.584	0.0986462	0.131858	0.748126	0.454384	0.733062	BP2755	BP2755
2666418	409.896	0.0986458	0.142514	0.692183	0.488822	0.757411	garK	garK
2664174	112.668	0.0985866	0.214708	0.459166	0.646115	0.851086	BP0549	BP0549
2666699	327.795	0.0985501	0.161241	0.611196	0.54107	0.79159	BP2329	BP2329
2664866	8.32528	0.0984281	0.718359	0.137018	0.891017	NA	BP3854	BP3854
2667135	327.651	0.0981433	0.26828	0.365824	0.714496	0.884566	bscJ	bscJ
2667581	543.526	0.0979322	0.129678	0.755197	0.450131	0.732103	lolD	lolD
2666171	584.102	0.0977941	0.158217	0.618103	0.536508	0.786613	bph3	bph3
2667307	372.774	0.0970779	0.148885	0.652034	0.514379	0.774629	BP2452	BP2452
2666846	112.101	0.0970405	0.272748	0.355788	0.722	0.885809	BP1204	BP1204
2665934	45.0508	0.0969773	0.351212	0.276122	0.782454	0.915564	BP1439	BP1439
2666588	105.491	0.0967179	0.245953	0.393237	0.694144	0.875357	BP2062	BP2062
2667181	28.4041	0.0963821	0.448838	0.214737	0.829973	0.933867	BP1645	BP1645
2667270	70.3403	0.0961606	0.309925	0.310271	0.756355	0.903333	BP2402	BP2402
2664136	111.439	0.0960749	0.228358	0.420721	0.673959	0.863659	BP0251	BP0251
2664599	21.4886	0.0959045	0.505687	0.189652	0.849582	0.943838	BP0838	BP0838
2664638	104.138	0.0957119	0.240316	0.398275	0.690427	0.875357	gabD	gabD
2666226	4.89823	0.0951894	0.923886	0.103031	0.917938	NA	BP2527	BP2527
2664282	423.182	0.0951423	0.150023	0.634186	0.525959	0.780017	BP0182	BP0182
2664148	63.9287	0.0951047	0.316463	0.300524	0.763778	0.906001	BP0294	BP0294
2664058	162.276	0.0945468	0.193852	0.487726	0.625744	0.837243	atoE	atoE
2667527	11.7211	0.0944372	0.594965	0.158727	0.873884	NA	BP3191	BP3191
2667059	49030.9	0.0941433	0.108077	0.87108	0.38371	0.685507	fhaB	fhaB
2665398	11.0018	0.0940556	0.711722	0.132152	0.894864	NA	BP1354	BP1354
2667499	1087.45	0.0940406	0.104529	0.899662	0.3683	0.668178	glnS	glnS
2665612	70.7282	0.0937712	0.288267	0.325293	0.744959	0.898443	BP2838	BP2838
2664220	558.605	0.0937642	0.116724	0.803297	0.421803	0.7133	BP0744	BP0744
2667672	500.52	0.0937083	0.147019	0.637391	0.52387	0.7793	BP3253	BP3253
2664687	44.6489	0.0932276	0.445768	0.209139	0.83434	0.93551	BP0496	BP0496
2664658	377.268	0.0929386	0.136207	0.682335	0.495027	0.762096	BP0479	BP0479
2664857	296.748	0.0927757	0.150771	0.615343	0.538329	0.788187	BP3845	BP3845
2667454	125.544	0.0926366	0.311382	0.297502	0.766083	0.906815	BP2231	BP2231
2664396	3044.23	0.0926026	0.142425	0.650186	0.515572	0.775318	BP0534	BP0534
2667578	608.218	0.0925452	0.136914	0.675939	0.499079	0.763213	recJ	recJ
2664483	160.468	0.0924617	0.21089	0.438436	0.661071	0.855471	brg1	brg1
2666875	240.302	0.0921262	0.16551	0.556619	0.577788	0.813945	BP1850	BP1850
2667318	1049.93	0.0918603	0.124924	0.735328	0.46214	0.739384	nadE	nadE
2666891	31.314	0.0918547	0.416527	0.220525	0.825462	0.931774	BP1686	BP1686
2665833	132.204	0.0908425	0.194783	0.466379	0.640944	0.847415	BP1730	BP1730
2664457	86.3802	0.0902763	0.354651	0.25455	0.799071	0.921954	BP0463	BP0463
2667350	54.6489	0.0899064	0.374156	0.240291	0.810105	0.925197	BP0721	BP0721
2665748	88.4523	0.0897953	0.251724	0.356721	0.721301	0.885643	alcR	alcR
2667560	160.018	0.089748	0.194021	0.462568	0.643674	0.848577	BP0775	BP0775
2665046	485.809	0.0895991	0.152058	0.589241	0.555699	0.801203	etfA	etfA
2666324	157.931	0.0891408	0.187804	0.474648	0.635038	0.84281	BP1115	BP1115
2666287	503.962	0.0890378	0.156624	0.568481	0.569709	0.810419	BP3350	BP3350
2665080	218.348	0.0890093	0.168433	0.528456	0.597183	0.823665	BP3808	BP3808
2664551	245.858	0.0888206	0.18554	0.478713	0.632143	0.841724	BP0928	BP0928
2665378	146.346	0.0886824	0.18982	0.467193	0.640362	0.847388	BP1216	BP1216
2664864	153.889	0.0886561	0.197238	0.449487	0.653081	0.853792	katA	katA
2665266	38.2578	0.0884451	0.351135	0.251883	0.801131	0.923251	BP3623	BP3623
2666249	85.6776	0.0883761	0.257935	0.342629	0.731878	0.890209	BP0067	BP0067
2665340	12.1941	0.0883407	0.573809	0.153955	0.877645	NA	fliP	fliP
2664758	781.779	0.0882298	0.153209	0.575877	0.564698	0.807201	trkH	trkH
2666735	60.2473	0.0881761	0.297527	0.296364	0.766952	0.906815	BP2423	BP2423
2667559	38.4828	0.0881484	0.361009	0.244172	0.807097	0.924568	BP0207	BP0207
2665737	95.6336	0.0877815	0.222942	0.393741	0.693773	0.875357	BP2384	BP2384
2666358	3933.1	0.0876891	0.0921193	0.951908	0.341144	0.644078	ftsI	ftsI
2665079	787.205	0.0875934	0.127453	0.68726	0.491919	0.759976	argJ	argJ
2664546	979.476	0.0874113	0.124532	0.701918	0.48273	0.753376	aceF	aceF
2664228	147.513	0.0869863	0.213496	0.407438	0.683687	0.869797	BP0433	BP0433
2664799	11.2972	0.0869584	0.631273	0.137751	0.890437	NA	BP0436	BP0436
2667364	242.354	0.0868818	0.233771	0.371653	0.710151	0.883678	BP3144	BP3144
2667282	27.0601	0.086623	0.418951	0.206762	0.836196	0.936072	BP2552	BP2552
2664248	332.456	0.0863688	0.163993	0.526662	0.598429	0.823742	parB	parB
2666932	508.725	0.0860676	0.131063	0.656687	0.511382	0.772555	BP2751	BP2751
2666126	50.6673	0.0849149	0.338834	0.250609	0.802117	0.923319	wcbA	wcbA
2667519	142.033	0.0845731	0.213943	0.395307	0.692617	0.875357	BP3182	BP3182
2666959	55.0848	0.084132	0.325998	0.258075	0.796349	0.920585	BP3317	BP3317
2665603	207.978	0.0837412	0.199765	0.419199	0.67507	0.864046	BP2814	BP2814
2665227	581.609	0.0835816	0.14944	0.559299	0.575958	0.813945	baf	baf
2667462	260.943	0.0835805	0.246942	0.338462	0.735015	0.890688	BP2230	BP2230
3131332	55944.1	0.0834763	0.133682	0.624437	0.53234	0.784861	BPs02	BPs02
2664565	102.677	0.0830769	0.24367	0.34094	0.733149	0.890672	BP1016	BP1016
2664885	141.494	0.0827414	0.224224	0.369013	0.712118	0.884279	cutA	cutA
2665860	1710.38	0.0826322	0.120887	0.683548	0.49426	0.761734	nrdB	nrdB
2667630	60.6015	0.0819245	0.304566	0.268988	0.787939	0.917968	BP2125	BP2125
2664449	366.498	0.0818354	0.152728	0.535823	0.592081	0.820562	BP0455	BP0455
2666526	133.333	0.081731	0.207484	0.393914	0.693645	0.875357	BP2494	BP2494
2667159	459.335	0.0810677	0.135886	0.596586	0.550784	0.799394	BP2571	BP2571
2664851	150.559	0.0810183	0.28076	0.288568	0.772912	0.908093	BP3839	BP3839
2667615	64.5681	0.0809352	0.266751	0.303411	0.761576	0.905195	BP2130	BP2130
2665953	137.016	0.0801529	0.362521	0.221098	0.825016	0.931602	BP2258	BP2258
2664197	19.7664	0.0798801	0.52519	0.152098	0.87911	0.956695	BP0030	BP0030
2664718	321.377	0.0798746	0.168083	0.475208	0.634639	0.84281	BP0524	BP0524
2666492	556.637	0.0798602	0.14172	0.563506	0.57309	0.81312	BP2306	BP2306
2665066	137.848	0.0798049	0.210105	0.379834	0.704069	0.882085	BP3780	BP3780
2665515	45.6908	0.0797939	0.323156	0.246921	0.804969	0.924568	BP2600	BP2600
2666979	210.306	0.0797644	0.174794	0.456333	0.648151	0.85166	BP2142	BP2142
2665446	105.207	0.0791695	0.261406	0.30286	0.761996	0.905214	BP2087	BP2087
2666247	43.537	0.078934	0.33022	0.239034	0.811079	0.925249	BP1163	BP1163
2664558	40.4309	0.0788781	0.371631	0.212248	0.831914	0.935053	BP1008	BP1008
2664280	86.5733	0.0783447	0.245468	0.319165	0.749602	0.901117	BP0774	BP0774
2665004	198.687	0.0783401	0.210223	0.372652	0.709407	0.883678	BP3738	BP3738
2664974	103.888	0.0780522	0.225085	0.346768	0.728765	0.888637	BP3667	BP3667
2665594	469.184	0.0780104	0.157574	0.49507	0.62055	0.834137	mutS	mutS
2666087	906.902	0.077542	0.147101	0.527136	0.598099	0.823742	recG	recG
2666712	96.3138	0.0771649	0.253594	0.304285	0.76091	0.905195	ecnB	ecnB
2667538	439.824	0.0771631	0.145012	0.532115	0.594646	0.821964	bplH	bplH
2665006	462.281	0.0768513	0.164365	0.467565	0.640096	0.847388	coIII	coIII
2664994	505.287	0.0766383	0.128993	0.594127	0.552427	0.799989	BP3731	BP3731
2664047	52.4691	0.0765481	0.319226	0.239793	0.810491	0.925197	BP0267	BP0267
2667262	202.295	0.0763612	0.177521	0.430153	0.667085	0.860191	BP3604	BP3604
2667730	76.2053	0.0763032	0.253926	0.300494	0.763801	0.906001	BP0662	BP0662
2664489	612.46	0.0760511	0.125169	0.607588	0.543461	0.792838	BP0459	BP0459
2666602	264.475	0.075799	0.152465	0.497158	0.619078	0.834137	BP1506	BP1506
2665595	201.507	0.0756149	0.166358	0.454533	0.649446	0.852279	BP1567	BP1567
2666412	2946.62	0.0755787	0.0825894	0.915113	0.360132	0.659791	BP3329	BP3329
2667681	212.182	0.0755704	0.170005	0.444519	0.656667	0.853792	dsbB	dsbB
2664348	21.7888	0.0751381	0.429893	0.174783	0.86125	0.949475	BP1044	BP1044
2667732	1020.97	0.0750227	0.146078	0.513579	0.607547	0.830142	BP0664	BP0664
2664304	15.9689	0.074781	0.570393	0.131104	0.895693	NA	BP0631	BP0631
2664436	225.359	0.0745003	0.169394	0.439805	0.660078	0.854537	gidB	gidB
2664342	119.843	0.0743685	0.256829	0.289565	0.772149	0.907664	BP0823	BP0823
2666924	36.5772	0.0741358	0.384392	0.192865	0.847065	0.943038	BP2802	BP2802
3131322	69589.4	0.0737708	0.173681	0.424749	0.671019	0.86235	BPt30	BPt30
2664173	127.951	0.0737578	0.212821	0.346573	0.728912	0.888637	BP0548	BP0548
2665698	1017.32	0.0736434	0.101827	0.723221	0.469544	0.74468	argC	argC
2664769	23.6323	0.0732464	0.481758	0.15204	0.879156	0.956695	BP0585	BP0585
2664044	54.9514	0.0731586	0.52419	0.139565	0.889004	0.959348	BP0268	BP0268
2667488	556.167	0.0728792	0.134108	0.543438	0.586829	0.819023	osmB	osmB
2666004	18.939	0.0727548	0.520568	0.13976	0.888849	0.959348	BP2207	BP2207
2665162	117.793	0.0725549	0.231077	0.313986	0.753532	0.902754	BP3543	BP3543
2667191	141.984	0.0724512	0.213947	0.338641	0.73488	0.890688	BP1642	BP1642
2667257	402	0.0722277	0.136369	0.529647	0.596356	0.822883	thiD	thiD
2664399	328.569	0.0708968	0.152475	0.464972	0.641951	0.847877	pyrE	pyrE
2664947	258.014	0.0704843	0.147744	0.477072	0.633311	0.842038	bplC	bplC
2665837	285.358	0.0703323	0.198926	0.353561	0.723668	0.886524	BP1734	BP1734
2665670	664.81	0.0697335	0.141314	0.493465	0.621684	0.834137	dapB	dapB
2666265	56.6478	0.0696033	0.330769	0.210429	0.833333	0.93551	BP1684	BP1684
2666178	67.6155	0.0695105	0.306486	0.226798	0.820581	0.930577	BP2918	BP2918
2666837	457.917	0.0694798	0.127681	0.544167	0.586326	0.818925	BP3413	BP3413
2664108	661.364	0.0694718	0.13531	0.513429	0.607651	0.830142	BP0319	BP0319
2665051	564.544	0.0689043	0.138118	0.49888	0.617864	0.833664	hisD	hisD
2664802	473.353	0.0686623	0.125884	0.545441	0.58545	0.818925	maeB	maeB
2665147	622.068	0.0684611	0.139063	0.492303	0.622505	0.834226	argD	argD
2667086	685.784	0.0684525	0.147945	0.462688	0.643588	0.848577	BP2077	BP2077
2667134	118.213	0.0684215	0.317926	0.215212	0.829602	0.933782	bscK	bscK
2666557	10.6871	0.0683548	0.678571	0.100734	0.919762	NA	BP1159	BP1159
2667139	99.783	0.068194	0.277484	0.245758	0.805869	0.924568	lldD	lldD
2666107	1147.13	0.068092	0.121286	0.561419	0.574512	0.813314	acnA	acnA
2664766	11.5109	0.0678993	0.612444	0.110866	0.911722	NA	BP0582	BP0582
2664253	77.4498	0.0677936	0.24942	0.271805	0.785772	0.91741	BP0519	BP0519
2665356	740.438	0.0676921	0.125617	0.538876	0.589972	0.81996	BP1257	BP1257
2664651	38.8248	0.0676055	0.346107	0.195331	0.845133	0.941882	BP0474	BP0474
2663961	516.551	0.0675917	0.147587	0.457979	0.646968	0.851146	BP0700	BP0700
2666025	118.139	0.0673992	0.295661	0.227961	0.819677	0.930555	BP3433	BP3433
2667366	489.617	0.067025	0.176567	0.379602	0.704241	0.882085	BP3146	BP3146
2665084	1052.46	0.0669536	0.139864	0.478705	0.632149	0.841724	BP3814	BP3814
2664555	160.776	0.0668782	0.198909	0.336226	0.7367	0.892389	mltB	mltB
2664150	166.148	0.0666374	0.200032	0.333133	0.739034	0.894188	fumC	fumC
2667038	211.015	0.0663818	0.167246	0.396911	0.691433	0.875357	BP2919	BP2919
2665638	474.722	0.06615	0.121326	0.545226	0.585598	0.818925	ruvB	ruvB
2666479	544.822	0.0660707	0.204396	0.323249	0.746507	0.899104	bapB	bapB
2664772	57.2452	0.0656123	0.290543	0.225826	0.821337	0.930577	BP0590	BP0590
2664104	98.2485	0.0655263	0.250514	0.261567	0.793655	0.920147	BP0291	BP0291
2665055	475.15	0.0654345	0.131017	0.499437	0.617472	0.833664	hisA	hisA
2666983	64.2002	0.0652708	0.264229	0.247024	0.80489	0.924568	BP2146	BP2146
2664442	158.42	0.0651819	0.185383	0.351606	0.725134	0.886524	BP0043	BP0043
2664352	119.152	0.0647122	0.209625	0.308705	0.757546	0.9038	BP0750	BP0750
2666325	925.396	0.0640403	0.11966	0.535185	0.592522	0.820815	BP1116	BP1116
2667660	229.236	0.0632323	0.179192	0.352874	0.724183	0.886524	BP3241	BP3241
2664886	1048.2	0.063217	0.101967	0.619974	0.535275	0.786262	BP3646	BP3646
2667487	19.6566	0.0629344	0.455273	0.138234	0.890055	0.959828	BP3230	BP3230
2667361	518.057	0.0623747	0.129646	0.481116	0.630434	0.841288	pgm	pgm
2665392	662.737	0.0623295	0.108812	0.57282	0.566767	0.808135	rluD	rluD
2665562	221.045	0.0622523	0.194199	0.320559	0.748545	0.900567	BP3156	BP3156
2667220	376.606	0.0622167	0.158691	0.392063	0.695011	0.875753	livM	livM
2664793	721.299	0.0617001	0.108604	0.56812	0.569954	0.810419	thiF	thiF
2666098	81.4713	0.0614662	0.271394	0.226483	0.820826	0.930577	BP2005	BP2005
2665372	73.9508	0.0613758	0.275054	0.223141	0.823426	0.931136	aceE	aceE
2665061	278.1	0.0612782	0.16911	0.362358	0.717085	0.885041	hisE	hisE
2667603	32.4244	0.0611417	0.389651	0.156914	0.875313	0.956695	BP1826	BP1826
2667099	39.1627	0.0604168	0.358042	0.168742	0.865999	0.952389	BP2826	BP2826
2666863	140.462	0.0600043	0.202372	0.296505	0.766845	0.906815	BP1814	BP1814
2666700	305.967	0.0597027	0.143557	0.415882	0.677497	0.866094	BP2330	BP2330
2665704	687.494	0.0591281	0.190129	0.310989	0.755809	0.903333	BP2994	BP2994
2665581	122.598	0.0589852	0.22464	0.262576	0.792877	0.919598	BP1744	BP1744
2666650	334.885	0.0587154	0.138824	0.422947	0.672334	0.862637	gabD	gabD
2665800	68.1081	0.0586713	0.283079	0.207261	0.835806	0.936072	BP1495	BP1495
2664583	202.115	0.0583992	0.179716	0.324952	0.745218	0.898443	BP0981	BP0981
2666170	112.243	0.0583405	0.223367	0.261186	0.793949	0.920147	BP2910	BP2910
2666483	157.145	0.058239	0.201039	0.28969	0.772054	0.907664	BP1595	BP1595
2664923	642.307	0.0575953	0.147074	0.391608	0.695348	0.875828	BP3535	BP3535
2667190	2.80046	0.0573938	1.67173	0.034332	0.972612	NA	BP1641	BP1641
2665588	668.855	0.0573728	0.126463	0.453672	0.650065	0.852739	dfp	dfp
2666376	1106.63	0.057316	0.101832	0.562851	0.573536	0.813177	BP3128	BP3128
2667597	89.7458	0.0570072	0.256765	0.222021	0.824297	0.931507	BP3204	BP3204
2664077	261.528	0.0565691	0.158326	0.357296	0.720871	0.885643	folD	folD
2665452	336.564	0.0563308	0.18173	0.309969	0.756584	0.903333	lgt	lgt
2665755	41.252	0.0561216	0.356398	0.157469	0.874875	0.956695	BP2589	BP2589
2664536	15.7265	0.0560694	0.506438	0.110713	0.911844	NA	BP0978	BP0978
2664831	307.992	0.0552247	0.153687	0.359332	0.719347	0.885041	BP3483	BP3483
2666925	182.103	0.0548626	0.227872	0.24076	0.809741	0.925197	BP2803	BP2803
2666956	16.322	0.0548315	0.539587	0.101618	0.91906	NA	BP1779	BP1779
2665394	22.978	0.0539772	0.453622	0.118992	0.905282	0.965065	BP0186	BP0186
2664456	192.985	0.0539384	0.217307	0.248212	0.80397	0.924332	BP0462	BP0462
2664154	120.32	0.0538598	0.250248	0.215226	0.829591	0.933782	BP0265	BP0265
2665560	670.574	0.0531771	0.13433	0.395868	0.692202	0.875357	thyA	thyA
2665870	2177.38	0.0531427	0.110654	0.480261	0.631042	0.841504	murC	murC
2664127	179.183	0.0528896	0.199482	0.265135	0.790905	0.918321	dedA	dedA
2666060	2124.51	0.0526099	0.179833	0.292548	0.769867	0.907664	bapC	bapC
2667297	944.939	0.0526039	0.100121	0.525404	0.599302	0.824073	BP2197	BP2197
2665122	748.695	0.0524961	0.110064	0.476959	0.633391	0.842038	dxr	dxr
2666066	708.476	0.0521941	0.180319	0.289455	0.772233	0.907664	BP2746	BP2746
2666421	248.283	0.0520031	0.177068	0.29369	0.768995	0.907196	BP3335	BP3335
2665765	461.065	0.0514438	0.143033	0.359663	0.719099	0.885041	BP2034	BP2034
2665951	279.695	0.0512976	0.268452	0.191087	0.848458	0.943838	bsp22	bsp22
2666496	377.717	0.0512772	0.189037	0.271255	0.786195	0.917419	hemF	hemF
2664229	182.807	0.0511352	0.198212	0.257982	0.796421	0.920585	BP0450	BP0450
2666625	16.3398	0.0510482	0.55354	0.0922213	0.926522	NA	BP1182	BP1182
2667369	224.561	0.0507862	0.175476	0.28942	0.77226	0.907664	BP1571	BP1571
2665440	746.771	0.0507725	0.149511	0.339591	0.734164	0.890688	BP2359	BP2359
2665429	694.321	0.0507023	0.163453	0.310195	0.756413	0.903333	cysS	cysS
2666038	414.458	0.0505786	0.139652	0.362177	0.71722	0.885041	BP2347	BP2347
2666598	77.0768	0.0504821	0.302554	0.166853	0.867486	0.953328	leuD	leuD
2667151	33.4775	0.0502634	0.366004	0.13733	0.89077	0.959884	BP2581	BP2581
2666584	90.7576	0.0502207	0.253141	0.198391	0.84274	0.939876	BP2058	BP2058
2664856	483.156	0.0495847	0.135727	0.365328	0.714867	0.884566	BP3844	BP3844
2665684	246.521	0.0495659	0.174517	0.284017	0.776397	0.91016	BP2937	BP2937
2664979	35.8088	0.0491608	0.385801	0.127425	0.898604	0.961693	BP3677	BP3677
2666695	154.368	0.0487423	0.188035	0.25922	0.795466	0.920576	pstA	pstA
2665212	709.939	0.0486255	0.128213	0.379257	0.704497	0.882085	proC	proC
2665980	189.731	0.0483215	0.197713	0.244402	0.806919	0.924568	BP1806	BP1806
2665361	147.371	0.0477707	0.196423	0.243204	0.807848	0.92458	BP1300	BP1300
2665909	88.0852	0.0474206	0.27131	0.174784	0.861249	0.949475	BP3016	BP3016
2664937	163.581	0.0473651	0.184085	0.2573	0.796947	0.920585	BP3693	BP3693
2665555	289.087	0.0466161	0.146549	0.318091	0.750416	0.901283	BP3149	BP3149
2667095	32.4538	0.046234	0.437373	0.105708	0.915814	0.969109	BP2822	BP2822
2666862	47.2754	0.0462085	0.341323	0.13538	0.892311	0.95997	pdxA	pdxA
2667074	539.122	0.0461382	0.135413	0.340723	0.733312	0.890672	BP3404	BP3404
2665892	224.208	0.0458476	0.18144	0.252687	0.80051	0.923037	BP2999	BP2999
2664806	410.411	0.0457072	0.14431	0.316729	0.751449	0.901283	maeB	maeB
2666363	4277	0.0450491	0.120129	0.375006	0.707656	0.88285	murE	murE
2666914	251.625	0.0447207	0.154381	0.289678	0.772062	0.907664	bplL	bplL
2666428	186.148	0.044674	0.182158	0.245249	0.806264	0.924568	BP2022	BP2022
2665081	254.18	0.0444975	0.16194	0.274778	0.783487	0.915935	BP3809	BP3809
2666679	4.64844	0.0443926	1.00265	0.0442751	0.964685	NA	BP0071	BP0071
2664317	5.70154	0.0434352	0.997272	0.0435541	0.96526	NA	BP0311	BP0311
2664017	2.50638	0.0431124	1.67363	0.0257598	0.979449	NA	BP0871	BP0871
2667284	5.20418	0.0426429	1.03161	0.0413361	0.967028	NA	fabG	fabG
2665083	92.8817	0.0425219	0.265194	0.160343	0.872611	0.956336	BP3811	BP3811
2665183	4187.7	0.0417712	0.137306	0.30422	0.76096	0.905195	ligA	ligA
2665108	25.2292	0.0417243	0.516208	0.0808285	0.935578	0.982687	BP3859	BP3859
2665914	846.525	0.0411423	0.139639	0.294633	0.768274	0.907022	ddl	ddl
2666658	67.906	0.040954	0.27745	0.147609	0.882652	0.958012	BP2163	BP2163
2664792	1536	0.0407747	0.0882206	0.46219	0.643945	0.84858	ctpA	ctpA
2666420	223.995	0.0407564	0.182087	0.223829	0.822891	0.930864	BP3334	BP3334
2666852	31.2384	0.0407228	0.383346	0.10623	0.9154	0.968995	BP2780	BP2780
2667194	397.136	0.0405088	0.136215	0.297388	0.76617	0.906815	pgsA	pgsA
2667610	62.5444	0.0403889	0.29635	0.136288	0.891594	0.95997	BP2607	BP2607
2667572	467.526	0.0398412	0.145518	0.273789	0.784247	0.916306	BP3816	BP3816
2666775	304.158	0.0395266	0.148387	0.266375	0.789951	0.918239	bplD	bplD
2665017	4.50648	0.0393601	0.929244	0.0423571	0.966214	NA	BP3712	BP3712
2664728	354.819	0.0390489	0.146711	0.266162	0.790115	0.918239	ppc	ppc
2663971	139.033	0.038859	0.240135	0.161822	0.871446	0.95539	BP0568	BP0568
2665131	361.183	0.0386705	0.148397	0.260589	0.79441	0.920147	cvpA	cvpA
2667073	195.969	0.0386691	0.183234	0.211037	0.832859	0.93551	BP3403	BP3403
2664224	509.198	0.0385638	0.134948	0.285769	0.775055	0.909474	BP0458	BP0458
2666977	99.7097	0.0383469	0.253512	0.151263	0.879769	0.956695	BP2140	BP2140
2664089	141.447	0.0382822	0.230864	0.165822	0.868297	0.95359	BP0135	BP0135
2665633	5701.67	0.038128	0.200212	0.190438	0.848966	0.943838	rrmJ	rrmJ
2665132	818.906	0.0380641	0.106079	0.358826	0.719725	0.885041	purF	purF
2667057	3760.18	0.0374208	0.101903	0.367221	0.713454	0.884566	bvgS	bvgS
2667504	90.7765	0.0372464	0.278234	0.133867	0.893508	0.960604	BP3220	BP3220
2667214	283.741	0.0365835	0.149603	0.244538	0.806814	0.924568	wbpP	wbpP
2665437	83.6798	0.0365347	0.300878	0.121427	0.903353	0.963333	BP2355	BP2355
2665495	1501.64	0.0362858	0.122939	0.295154	0.767876	0.906891	mucD	mucD
2664356	271.984	0.0361415	0.155064	0.233075	0.815703	0.928376	BP0177	BP0177
2666273	3.36559	0.03612	1.10095	0.0328081	0.973828	NA	BP2876	BP2876
2666427	3549.86	0.0359111	0.173871	0.206539	0.83637	0.936072	acnB	acnB
2665890	359.818	0.0355693	0.149372	0.238126	0.811783	0.925249	fabE	fabE
2664494	273.068	0.0351869	0.156186	0.225289	0.821755	0.930577	BP0617	BP0617
2664694	124.76	0.0349302	0.209781	0.166508	0.867757	0.953328	BP0447	BP0447
2664218	31.654	0.0347316	0.391139	0.088796	0.929244	0.978875	BP0745	BP0745
2665847	1748.33	0.0346957	0.0983772	0.35268	0.724328	0.886524	BP2894	BP2894
2666651	147.46	0.0345009	0.193443	0.178352	0.858446	0.948699	goaG	goaG
2666296	13.6556	0.0343374	0.642139	0.0534734	0.957355	NA	BP3359	BP3359
2666870	2.40511	0.0340257	1.25195	0.0271781	0.978318	NA	BP2781	BP2781
2664681	445.124	0.033607	0.129219	0.260077	0.794804	0.920147	ansB	ansB
2665041	567.379	0.0334007	0.134421	0.248478	0.803764	0.924332	BP3759	BP3759
2664292	1174.82	0.0332835	0.10174	0.327143	0.74356	0.897605	BP0752	BP0752
2666850	638.7	0.0331333	0.128758	0.25733	0.796924	0.920585	BP0706	BP0706
2666751	1757.11	0.0330123	0.112379	0.293759	0.768942	0.907196	phaA	phaA
2665462	52.0708	0.0327767	0.34622	0.0946701	0.924577	0.975771	BP3097	BP3097
2667383	200.312	0.0325831	0.219394	0.148514	0.881937	0.957676	BP3299	BP3299
2665309	877.969	0.0325655	0.129386	0.251692	0.801279	0.923251	BP0103	BP0103
2664358	248.488	0.0324535	0.168985	0.192049	0.847704	0.943417	BP0796	BP0796
2665646	40.3661	0.0324244	0.358002	0.0905704	0.927834	0.977904	BP1167	BP1167
2666725	132.139	0.0322901	0.259601	0.124384	0.901012	0.962783	BP1912	BP1912
2666701	553.89	0.0318295	0.134995	0.235783	0.813601	0.926316	BP2331	BP2331
2667503	93.9237	0.031799	0.25113	0.126624	0.899238	0.961693	BP3219	BP3219
2667575	571.308	0.0315767	0.156663	0.201558	0.840263	0.938105	BP3819	BP3819
2666031	1057.48	0.0313876	0.152839	0.205364	0.837288	0.936619	folP	folP
2665032	423.586	0.0309542	0.136651	0.22652	0.820797	0.930577	BP3727	BP3727
3131284	41455	0.0308918	0.225461	0.137016	0.891018	0.959884	BPt50	BPt50
2664242	19.4415	0.030864	0.561794	0.0549382	0.956188	0.99072	folK	folK
2665572	186.721	0.0307435	0.203976	0.150721	0.880195	0.956695	BP2343	BP2343
2664367	258.505	0.0305171	0.163737	0.186379	0.852148	0.945262	BP0382	BP0382
2666663	17.9082	0.029939	0.51944	0.0576371	0.954038	NA	BP1929	BP1929
2664264	2.70571	0.0299341	1.20936	0.024752	0.980253	NA	BP0408	BP0408
2667505	569.894	0.0295686	0.124174	0.238123	0.811786	0.925249	BP3221	BP3221
2665226	570.426	0.0292818	0.123259	0.237562	0.812221	0.925411	polA	polA
2665673	30.9916	0.0291388	0.410194	0.0710367	0.943369	0.986345	BP2512	BP2512
2666016	24.4921	0.0281525	0.471683	0.0596852	0.952406	0.990277	BP1960	BP1960
2666547	386.864	0.0281113	0.156587	0.179526	0.857525	0.948297	lolA	lolA
2667187	1.13995	0.0265998	2.32574	0.0114371	0.990875	NA	BP1639	BP1639
2666361	2573.86	0.0264155	0.0917939	0.28777	0.773523	0.908473	mraZ	mraZ
2665850	145.091	0.0261128	0.206378	0.126529	0.899313	0.961693	BP2986	BP2986
2665064	333.979	0.0258094	0.145022	0.177969	0.858747	0.9487	tatB	tatB
2665493	525.696	0.0250464	0.141211	0.177369	0.859219	0.94889	BP2401	BP2401
2666691	556.236	0.0245197	0.133955	0.183044	0.854763	0.946298	BP2716	BP2716
2666360	2913.78	0.0242817	0.0774422	0.313546	0.753866	0.902813	BP3030	BP3030
2665085	776.995	0.0239112	0.153989	0.155278	0.876602	0.956695	BP3815	BP3815
2666717	373.369	0.02377	0.202291	0.117504	0.906461	0.965609	BP2536	BP2536
2664986	307.62	0.0237281	0.153079	0.155006	0.876817	0.956695	ubiA	ubiA
2664393	134.755	0.0236307	0.212781	0.111057	0.911572	0.968181	gltS	gltS
2667033	1684.35	0.02341	0.106588	0.219631	0.826159	0.931899	pbp	pbp
2667376	547.342	0.023307	0.129647	0.179773	0.857331	0.948297	BP3292	BP3292
2664940	6.03881	0.0228325	0.979213	0.0233172	0.981397	NA	BP3696	BP3696
2667089	343.89	0.0228219	0.147233	0.155006	0.876817	0.956695	nagZ	nagZ
2665405	229.494	0.0224494	0.281288	0.0798093	0.936389	0.982991	BP3797	BP3797
2665868	511.824	0.0223079	0.15322	0.145594	0.884242	0.958459	rnc	rnc
2667126	341.062	0.0221778	0.171473	0.129337	0.897091	0.961693	BP1845	BP1845
2664643	9.96968	0.0221318	0.738104	0.0299847	0.976079	NA	tsr	tsr
2665322	29.6909	0.0218699	0.583615	0.0374732	0.970108	0.994053	BP1080	BP1080
2665567	11.9187	0.021753	0.810656	0.0268339	0.978592	NA	BP3161	BP3161
2665056	993.936	0.0216858	0.164355	0.131945	0.895028	0.961614	hisF	hisF
2665028	80.211	0.0212391	0.274239	0.0774476	0.938268	0.98431	BP3723	BP3723
2665825	471.532	0.020071	0.120482	0.166589	0.867693	0.953328	BP1722	BP1722
2666561	32.0066	0.0197632	0.434738	0.04546	0.963741	0.992926	BP2615	BP2615
2666175	131.967	0.0195978	0.224538	0.0872803	0.930449	0.97968	BP2915	BP2915
2664109	1237.64	0.0195448	0.111787	0.17484	0.861205	0.949475	ilvD	ilvD
3131293	31531.3	0.0194015	0.167589	0.115768	0.907837	0.965609	BPt22	BPt22
2666558	22.6135	0.0192123	0.505285	0.0380228	0.96967	0.994053	BP1160	BP1160
2665098	4.3885	0.0190582	1.0051	0.0189615	0.984872	NA	flgH	flgH
2664819	502.848	0.0185536	0.142679	0.130038	0.896537	0.961693	BP3469	BP3469
2667442	13.4001	0.0184899	0.605119	0.0305559	0.975624	NA	BP1891	BP1891
2665865	151.184	0.0182761	0.224107	0.0815509	0.935004	0.982515	BP2428	BP2428
2667659	969.093	0.0182435	0.118302	0.154211	0.877443	0.956695	uvrA2	uvrA2
2667253	871.141	0.0182011	0.143898	0.126486	0.899348	0.961693	metH	metH
2666759	303.941	0.0180841	0.141177	0.128096	0.898073	0.961693	BP1699	BP1699
2666624	447.355	0.017741	0.175357	0.101171	0.919415	0.971893	glnQ	glnQ
2666035	208.813	0.0176893	0.18408	0.0960957	0.923445	0.975172	bplF	bplF
2666102	10.6743	0.0174688	0.676849	0.025809	0.97941	NA	BP2009	BP2009
2664511	252.686	0.0173899	0.162727	0.106866	0.914896	0.968964	BP0569	BP0569
2664349	702.063	0.0169937	0.132197	0.128548	0.897715	0.961693	secF	secF
2667667	136.854	0.016882	0.223947	0.0753841	0.939909	0.985379	BP3248	BP3248
2667727	83.7441	0.0167011	0.253962	0.0657623	0.947567	0.987843	BP0660	BP0660
2666571	27.8065	0.0166711	0.419088	0.0397796	0.968269	0.994053	BP2621	BP2621
2667685	12.9976	0.0166307	0.610786	0.0272284	0.978278	NA	BP0655	BP0655
2665359	42.1997	0.0165406	0.340988	0.048508	0.961311	0.991824	BP1298	BP1298
2667024	5.29184	0.0162544	0.91515	0.0177614	0.985829	NA	fliT	fliT
2666169	755.919	0.0162514	0.110353	0.147266	0.882922	0.958012	BP2909	BP2909
2664417	466.374	0.0161983	0.148801	0.108859	0.913314	0.968731	mrdB	mrdB
2665470	4.83519	0.0157716	1.28691	0.0122554	0.990222	NA	BP1341	BP1341
2664450	14.1895	0.0156486	0.630258	0.0248289	0.980191	NA	BP0435	BP0435
2664726	26.1008	0.0152812	0.407774	0.0374746	0.970107	0.994053	BP0118	BP0118
2664492	9653.56	0.015232	0.133092	0.114447	0.908884	0.965962	cyaA	cyaA
2666815	36.4377	0.015124	0.404511	0.0373882	0.970175	0.994053	BP2867	BP2867
2667359	858.395	0.0150796	0.122599	0.122999	0.902108	0.963333	BP3139	BP3139
2664778	17.6371	0.0149964	0.572799	0.026181	0.979113	NA	BP0595	BP0595
2664098	154.889	0.0145769	0.202028	0.0721528	0.94248	0.986183	hemC	hemC
2666772	26.4695	0.0144585	0.45212	0.0319794	0.974489	0.995892	BP3424	BP3424
2664326	61.8195	0.0142361	0.298639	0.0476697	0.961979	0.991824	BP0901	BP0901
2665016	248.513	0.0130402	0.17559	0.0742651	0.940799	0.985659	BP3750	BP3750
2665201	6.66083	0.0129236	0.79836	0.0161878	0.987085	NA	glgX	glgX
2666116	2.47511	0.0126318	1.40377	0.00899849	0.99282	NA	BP1991	BP1991
2666153	13.4539	0.0122448	0.687602	0.0178079	0.985792	NA	BP2297	BP2297
2665843	315.093	0.0121067	0.214906	0.056335	0.955075	0.99072	cphA	cphA
2665658	413.12	0.0116934	0.222492	0.0525567	0.958085	0.99072	mdH	mdH
2666303	8.62605	0.0112468	0.836216	0.0134496	0.989269	NA	BP3367	BP3367
2666961	4.7854	0.0111175	1.06298	0.0104588	0.991655	NA	BP1781	BP1781
2666172	8.81967	0.011087	0.774806	0.0143094	0.988583	NA	BP2912	BP2912
2666188	6011.29	0.0110742	0.17197	0.0643961	0.948655	0.987977	bipA	bipA
2665049	566.602	0.0109448	0.135853	0.0805641	0.935789	0.982687	murA	murA
2666064	723.635	0.0108324	0.168853	0.0641531	0.948848	0.987977	BP2744	BP2744
2665864	2.86241	0.0107345	1.3289	0.00807772	0.993555	NA	BP2427A	BP2427A
2665059	231.427	0.0106979	0.15721	0.0680483	0.945747	0.986921	bplB	bplB
2666203	3.0646	0.0106694	1.32652	0.00804316	0.993583	NA	BP2104	BP2104
2666219	3.32905	0.0105516	1.32224	0.00798008	0.993633	NA	BP2524	BP2524
2664055	566.276	0.0104472	0.132708	0.0787232	0.937253	0.983571	BP0457	BP0457
2664171	0.966622	0.0102365	2.29697	0.00445653	0.996444	NA	BP0392	BP0392
2665065	1494.36	0.0101662	0.194964	0.0521436	0.958414	0.99072	tatC	tatC
2667510	82.0261	0.00984178	0.261949	0.0375714	0.970029	0.994053	BP3217	BP3217
2667069	77.5148	0.00956474	0.252071	0.0379446	0.969732	0.994053	BP3399	BP3399
2664751	50.2509	0.00953269	0.327828	0.0290784	0.976802	0.996647	catJ	catJ
2664919	301.304	0.00932837	0.181385	0.0514285	0.958984	0.990929	BP3523	BP3523
2665945	27.2454	0.00906172	0.452116	0.0200429	0.984009	0.999106	BP1450	BP1450
2665872	1484.69	0.00898694	0.1091	0.0823737	0.93435	0.982338	ftsW	ftsW
2664529	22.9928	0.00885849	0.527272	0.0168006	0.986596	0.999106	gabD	gabD
2667046	278.9	0.00860299	0.211681	0.0406413	0.967582	0.99397	BP2927	BP2927
2665377	373.439	0.00860198	0.149416	0.0575705	0.954091	0.99072	rpoN	rpoN
2667463	116.371	0.00843178	0.245068	0.0344059	0.972554	0.995496	BP2949	BP2949
2667108	18.0456	0.00838659	0.527623	0.015895	0.987318	NA	BP2836	BP2836
2666144	246.897	0.00817177	0.19047	0.0429031	0.965779	0.993605	waaF	waaF
2665985	189.843	0.00788281	0.177742	0.0443496	0.964626	0.993514	BP2726	BP2726
2667613	318.385	0.00766311	0.175503	0.0436638	0.965172	0.993592	BP2605	BP2605
2664202	218.211	0.00762965	0.16346	0.046676	0.962771	0.99225	BP1036	BP1036
2664208	809.507	0.00733556	0.125502	0.0584499	0.95339	0.99072	ubiB	ubiB
2665627	30.3056	0.00703746	0.436483	0.0161231	0.987136	0.999106	BP1474	BP1474
2665114	265.434	0.00692853	0.168648	0.0410827	0.96723	0.993932	BP3865	BP3865
2666218	843.288	0.00654061	0.114131	0.0573078	0.9543	0.99072	ugpB	ugpB
2666295	33.186	0.00618214	0.386156	0.0160094	0.987227	0.999106	BP3358	BP3358
2664596	46.1385	0.00607266	0.352413	0.0172316	0.986252	0.999106	BP0199	BP0199
2667238	105.201	0.00569187	0.236032	0.0241148	0.980761	0.998844	BP1193	BP1193
2666991	10.0161	0.00566466	0.657805	0.00861145	0.993129	NA	BP2969	BP2969
2665715	2728.49	0.00543675	0.0754378	0.0720693	0.942547	0.986183	BP1978	BP1978
2664259	269942	0.00532751	0.12903	0.0412889	0.967066	0.993932	ssrA	ssrA
2664482	3.44981	0.00486325	1.10238	0.00441158	0.99648	NA	BP0023	BP0023
2665889	3.19805	0.00471221	1.14153	0.00412799	0.996706	NA	BP2947	BP2947
2666905	2.74583	0.00464437	1.16056	0.00400185	0.996807	NA	BP2736	BP2736
2665413	197.134	0.00463337	0.218208	0.0212337	0.983059	0.999106	ptlI	ptlI
2667093	494.537	0.00456353	0.307249	0.0148529	0.98815	0.999106	bopB	bopB
2667643	50.122	0.00438863	0.332849	0.013185	0.98948	0.999106	BP1867	BP1867
2667671	250.04	0.00415478	0.166441	0.0249625	0.980085	0.998844	BP3252	BP3252
2664900	80.0436	0.00397143	0.254078	0.0156307	0.987529	0.999106	BP3503	BP3503
2665089	137.388	0.00377577	0.23071	0.0163659	0.986942	0.999106	BP3826	BP3826
2667335	7.48696	0.00374281	0.794743	0.00470946	0.996242	NA	BP2492	BP2492
2667691	142.093	0.00343407	0.22506	0.0152584	0.987826	0.999106	BP0425	BP0425
2666335	265.238	0.00330643	0.167926	0.0196898	0.984291	0.999106	xerC	xerC
3131321	7398.55	0.00323502	0.280746	0.011523	0.990806	0.999653	BPt10	BPt10
2664168	550.692	0.00314927	0.131356	0.0239751	0.980872	0.998844	hemL	hemL
2667435	737.345	0.00310869	0.131679	0.0236081	0.981165	0.998844	fimD	fimD
2666486	172.157	0.00301933	0.185751	0.0162547	0.987031	0.999106	glnG	glnG
2665129	408.667	0.00280935	0.139735	0.0201048	0.98396	0.999106	bplA	bplA
2667071	596.415	0.00262183	0.138198	0.0189715	0.984864	0.999106	BP3401	BP3401
2667763	4.84526	0.00253119	0.888285	0.00284953	0.997726	NA	BP0432	BP0432
2664745	368.816	0.00247746	0.160456	0.0154401	0.987681	0.999106	BP0234	BP0234
2664926	83.1309	0.00236475	0.313658	0.00753925	0.993985	0.999804	BP3702	BP3702
2664512	135.326	0.00233959	0.233093	0.0100372	0.991992	0.999804	BP0872	BP0872
2664247	198.615	0.00228921	0.17453	0.0131164	0.989535	0.999106	BP0703	BP0703
2667427	17.1109	0.00226982	0.485529	0.00467494	0.99627	NA	BP1388	BP1388
2665558	553.584	0.00213975	0.154505	0.013849	0.98895	0.999106	BP3152	BP3152
2664595	66.7408	0.00177746	0.293011	0.00606617	0.99516	0.999804	BP0805	BP0805
2664794	2.93596	0.00168671	1.21699	0.00138597	0.998894	NA	BP0611	BP0611
2664368	142.081	0.00142245	0.215775	0.00659228	0.99474	0.999804	BP0140	BP0140
2665003	101.762	0.0013326	0.246563	0.00540471	0.995688	0.999804	BP3737	BP3737
2665166	105.756	0.00126774	0.217871	0.00581876	0.995357	0.999804	BP3547	BP3547
2667398	991.076	0.000721257	0.145734	0.00494914	0.996051	0.999804	BP2284	BP2284
2666008	3.44968	0.000316762	0.980162	0.000323173	0.999742	NA	BP1157	BP1157
2665169	49.7219	0.000309513	0.314099	0.000985397	0.999214	0.999837	BP3550	BP3550
2665471	36.8459	0.000191688	0.33578	0.000570873	0.999545	0.999837	BP1342	BP1342
2664001	23.7264	0.000123563	0.418299	0.000295393	0.999764	0.999837	BP1035	BP1035
2664984	63.2555	-6.125e-05	0.29938	-0.000204589	0.999837	0.999837	BP3682	BP3682
2667649	31.458	-0.000432641	0.372246	-0.00116225	0.999073	0.999837	BP1875	BP1875
2665823	342.112	-0.00043572	0.142839	-0.00305043	0.997566	0.999804	pcm	pcm
3131320	64932	-0.000481197	0.171935	-0.00279872	0.997767	0.999804	BPr03	BPr03
3131317	59557.7	-0.000550465	0.247242	-0.00222643	0.998224	0.999804	BPt17	BPt17
2664380	101.88	-0.000564847	0.240588	-0.00234777	0.998127	0.999804	BP0570	BP0570
3131283	64946.8	-0.000893635	0.171955	-0.00519692	0.995853	0.999804	BPr04	BPr04
2666110	108.416	-0.000929853	0.239972	-0.00387484	0.996908	0.999804	BP3320	BP3320
2666146	42.3181	-0.0010287	0.346623	-0.00296776	0.997632	0.999804	BP2324	BP2324
3131329	65003.5	-0.00110821	0.171994	-0.00644333	0.994859	0.999804	BPr07	BPr07
2666091	326.867	-0.00118824	0.185388	-0.00640947	0.994886	0.999804	BP2281	BP2281
2666423	66.8744	-0.00127257	0.287021	-0.00443371	0.996462	0.999804	BP2017	BP2017
2665896	305.335	-0.00129625	0.164931	-0.00785931	0.993729	0.999804	BP3003	BP3003
2663979	12.8191	-0.00148099	0.645166	-0.00229552	0.998168	NA	BP0297	BP0297
2664116	1176.27	-0.00154171	0.124703	-0.012363	0.990136	0.999295	mutL	mutL
2666750	225.422	-0.00158289	0.169616	-0.00933221	0.992554	0.999804	bplE	bplE
2665783	240.587	-0.00178311	0.173827	-0.010258	0.991815	0.999804	BP1261	BP1261
2667580	564.458	-0.00194238	0.127481	-0.0152366	0.987843	0.999106	lolC	lolC
2667479	181.472	-0.0027168	0.203615	-0.0133428	0.989354	0.999106	apaG	apaG
2664054	877.071	-0.00295519	0.222379	-0.013289	0.989397	0.999106	BP0398	BP0398
2667091	149.994	-0.00296508	0.340246	-0.00871453	0.993047	0.999804	bcr4	bcr4
2666533	2.25622	-0.00306789	1.62098	-0.00189261	0.99849	NA	BP2181	BP2181
2667699	13.9932	-0.00333272	0.625544	-0.00532771	0.995749	NA	BP0176	BP0176
2665644	2.3147	-0.0037455	1.63717	-0.00228779	0.998175	NA	BP1165A	BP1165A
2667626	23.1357	-0.0039212	0.406147	-0.00965464	0.992297	0.999804	BP2121	BP2121
2664149	22.9104	-0.00414959	0.46236	-0.0089748	0.992839	0.999804	BP0202	BP0202
2665869	360.892	-0.00430668	0.143125	-0.0300902	0.975995	0.996466	lep	lep
2667085	2591.1	-0.00430819	0.0876296	-0.0491636	0.960789	0.991824	BP2076	BP2076
2667016	3.35327	-0.00448418	1.17051	-0.00383096	0.996943	NA	BP2976	BP2976
2664495	377.936	-0.00475129	0.14228	-0.0333939	0.97336	0.995496	BP0387	BP0387
2665302	426.092	-0.00481969	0.163507	-0.029477	0.976484	0.996644	BP0101B	BP0101B
2666160	41.9242	-0.00516181	0.397273	-0.0129931	0.989633	0.999106	BP2900	BP2900
2666263	91.7368	-0.00588403	0.247852	-0.0237401	0.98106	0.998844	BP1682	BP1682
2666836	167.845	-0.00602194	0.195061	-0.0308721	0.975372	0.996398	BP3412	BP3412
2665210	2.78432	-0.00606343	1.19947	-0.0050551	0.995967	NA	BP1337	BP1337
2664985	87.0541	-0.00635437	0.287575	-0.0220964	0.982371	0.999106	BP3683	BP3683
2666440	394.437	-0.0064638	0.232805	-0.0277649	0.97785	0.997073	cspA	cspA
2666457	43.3662	-0.00653576	0.337357	-0.0193734	0.984543	0.999106	BP3388	BP3388
2664087	3.05445	-0.00655687	1.20896	-0.00542358	0.995673	NA	BP0739	BP0739
2666387	24.136	-0.00657037	0.479041	-0.0137157	0.989057	0.999106	livG	livG
2664584	413.968	-0.00666721	0.187988	-0.0354662	0.971708	0.994979	BP0982	BP0982
2663963	51.5844	-0.00668157	0.331004	-0.0201857	0.983895	0.999106	BP0299	BP0299
2664962	715.813	-0.00674266	0.129064	-0.0522426	0.958335	0.99072	uvrA	uvrA
2664838	619.2	-0.0067682	0.125751	-0.0538221	0.957077	0.99072	dcd	dcd
2664143	101.584	-0.00692068	0.243733	-0.0283945	0.977348	0.996882	pcnB	pcnB
2664035	388.234	-0.00716541	0.213858	-0.0335054	0.973272	0.995496	cydA	cydA
2665946	220.491	-0.00732328	0.174375	-0.0419972	0.966501	0.993828	talB	talB
2667491	297.329	-0.007386	0.150358	-0.0491227	0.960821	0.991824	ppk	ppk
2665423	668.305	-0.00739588	0.134516	-0.0549815	0.956153	0.99072	suhB	suhB
2665961	7.84712	-0.00742641	0.822864	-0.00902507	0.992799	NA	BP2266	BP2266
2664924	13.673	-0.00750128	0.673856	-0.0111319	0.991118	NA	BP3700	BP3700
2664604	155.888	-0.00761016	0.207198	-0.036729	0.970701	0.994269	BP0956	BP0956
2666835	388.02	-0.00775868	0.148987	-0.0520762	0.958468	0.99072	BP1547	BP1547
2664203	1105.74	-0.00789939	0.125991	-0.0626982	0.950007	0.988757	lnt	lnt
2664917	863.478	-0.00793004	0.138737	-0.0571589	0.954419	0.99072	BP3521	BP3521
2664987	146.11	-0.00874006	0.204864	-0.0426627	0.96597	0.993605	BP3685	BP3685
2664748	93.6162	-0.00875983	0.26658	-0.0328601	0.973786	0.995496	BP0226	BP0226
2664892	6099.27	-0.00876604	0.123483	-0.07099	0.943406	0.986345	brkA	brkA
2666210	96.1009	-0.00890366	0.235313	-0.0378374	0.969817	0.994053	BP2111	BP2111
2667661	161.976	-0.00907191	0.189073	-0.0479809	0.961731	0.991824	BP3242	BP3242
2664038	234.401	-0.00939572	0.171162	-0.0548936	0.956223	0.99072	BP1051	BP1051
2665301	656.433	-0.00943653	0.13778	-0.0684898	0.945396	0.986921	BP1242	BP1242
2667422	133.058	-0.00948984	0.218321	-0.0434674	0.965329	0.993592	sphB3	sphB3
2666037	159.874	-0.00950873	0.196597	-0.0483666	0.961424	0.991824	BP2346	BP2346
2665146	407.291	-0.0101355	0.148921	-0.0680597	0.945738	0.986921	argF	argF
2665330	349.209	-0.0106774	0.151284	-0.070579	0.943733	0.986345	radA	radA
2667632	47.1998	-0.0110821	0.362533	-0.0305686	0.975614	0.996398	BP2126	BP2126
2667634	13.489	-0.0112235	0.691393	-0.0162332	0.987048	NA	BP2128	BP2128
2665252	732.16	-0.0113238	0.120932	-0.0936379	0.925397	0.976042	BP3592	BP3592
2665846	1699.63	-0.0115202	0.100985	-0.114078	0.909176	0.965962	mnmA	mnmA
2665729	155.357	-0.011562	0.220271	-0.0524897	0.958138	0.99072	BP2376	BP2376
2667465	220.094	-0.0116113	0.211427	-0.0549186	0.956203	0.99072	nrdR	nrdR
2667303	791.224	-0.0116317	0.135479	-0.0858562	0.931581	0.98022	valS	valS
2665652	53.6179	-0.0118264	0.358937	-0.0329485	0.973716	0.995496	BP1951	BP1951
2667419	358.65	-0.0119277	0.137511	-0.0867398	0.930878	0.979807	BP0114	BP0114
2666962	4.74112	-0.0123271	1.15083	-0.0107115	0.991454	NA	BP1782	BP1782
2664479	94.0713	-0.0123849	0.260251	-0.0475883	0.962044	0.991824	BP0019	BP0019
2665702	2101.14	-0.0125148	0.0833221	-0.150198	0.880608	0.956815	pcp	pcp
3131319	63738.1	-0.0125689	0.196293	-0.0640312	0.948945	0.987977	BPt05	BPt05
3131304	10676.3	-0.0131924	0.178842	-0.0737659	0.941197	0.985749	BPt21	BPt21
2665015	279.411	-0.0132123	0.181773	-0.0726858	0.942056	0.986183	BP3749	BP3749
2667101	12.7671	-0.0136267	0.670585	-0.0203207	0.983788	NA	BP2828	BP2828
2665123	1110.92	-0.0136712	0.118505	-0.115364	0.908156	0.965609	BP1426	BP1426
2664918	1856.51	-0.0141131	0.131077	-0.10767	0.914257	0.968964	BP3522	BP3522
2664954	448.985	-0.0145677	0.141103	-0.103241	0.917772	0.970531	BP3652	BP3652
2665772	674.813	-0.0151121	0.123609	-0.122257	0.902696	0.963333	holA	holA
2665269	59.664	-0.0151864	0.289589	-0.0524411	0.958177	0.99072	BP1207	BP1207
2666554	139.091	-0.0152827	0.217366	-0.0703086	0.943948	0.986345	BP2479	BP2479
2665456	1226.95	-0.0153937	0.132511	-0.116169	0.907518	0.965609	BP3048	BP3048
2664965	121.63	-0.0155337	0.25899	-0.0599781	0.952173	0.990277	bfrC	bfrC
2666934	2042.03	-0.0157748	0.112768	-0.139887	0.888749	0.959348	clpA	clpA
2666684	727.765	-0.0159007	0.126579	-0.125619	0.900034	0.962063	BP2486	BP2486
2666801	113.758	-0.0160456	0.246081	-0.0652045	0.948011	0.987977	BP2860	BP2860
2667259	208.061	-0.0162764	0.197337	-0.0824801	0.934265	0.982338	BP3600	BP3600
2666980	346.679	-0.0167856	0.225211	-0.0745326	0.940587	0.985659	BP2143	BP2143
2665354	175.53	-0.016914	0.294889	-0.0573573	0.954261	0.99072	BP1255	BP1255
2665707	402.055	-0.0175859	0.187943	-0.0935705	0.92545	0.976042	dltA	dltA
2665885	248.841	-0.0183931	0.167839	-0.109587	0.912737	0.968443	BP1322	BP1322
2665228	576.222	-0.0183935	0.131612	-0.139756	0.888853	0.959348	birA	birA
2666505	1551.71	-0.0190843	0.125219	-0.152408	0.878865	0.956695	uvrD	uvrD
2665480	13.4704	-0.0193683	0.550826	-0.0351622	0.97195	NA	BP1922	BP1922
2667309	229.256	-0.019588	0.178086	-0.109992	0.912416	0.968428	BP2454	BP2454
2667070	214.121	-0.0197443	0.167343	-0.117987	0.906078	0.965588	BP3400	BP3400
2667520	33.2271	-0.0198894	0.375706	-0.0529387	0.957781	0.99072	BP3183	BP3183
2665952	274.134	-0.0199108	0.285321	-0.0697837	0.944366	0.986455	bopN	bopN
2665786	248.229	-0.0200801	0.172178	-0.116624	0.907158	0.965609	gpmB	gpmB
2666370	232.711	-0.0201338	0.165144	-0.121917	0.902965	0.963333	BP3090	BP3090
2664219	262.525	-0.0204056	0.190807	-0.106944	0.914834	0.968964	proB	proB
[truncated: 1,838 more rows]

## Sheet: Dataset 3
GeneID	baseMean	log2FC	lfcSE	stat	pvalue	padj	Gene name	Link to NCBI Gene db
2665017	4.50648	2.44208	0.90655	2.69382	0.00706379	NA	BP3712	BP3712			Gene ID	Gene ID within B. pertussis Tohama I assembly GCF_000195715.1
2666757	1.53463	1.80943	1.12792	1.60422	0.108665	NA	BP1697	BP1697			baseMean	The average of the normalized count values, dividing by size factors, taken over all samples
2664131	4.04801	1.76441	0.847405	2.08213	0.0373302	NA	BP0389	BP0389			log2FC	log2 of Fold Change
2667450	83.8492	1.46837	0.349989	4.19546	2.7232e-05	0.00145516	BP2638	BP2638			lfcSE	The standard error estimate for the log2 fold change estimate
2666746	34.1545	1.45281	0.262452	5.53551	3.10321e-08	9.34629e-06	BP2417	BP2417			stat	The value of the test statistic for the gene
2665904	14.658	1.44755	0.562224	2.57468	0.0100331	0.0654327	BP3011	BP3011			pvalue	P-value of the test for the gene
2667000	15.0125	1.42868	0.353938	4.03651	5.42511e-05	0.00211452	BP2098	BP2098			padj	Adjusted P-value for multiple testing for the gene
2667531	4.89377	1.41467	0.723312	1.95582	0.0504866	NA	BP3195	BP3195			Gene name	Name of gene in either GCF_000195715.1 or Biocyc
2665997	11.9791	1.1906	0.458262	2.59807	0.00937481	NA	BP2174	BP2174			Link to NCBI Gene db	Link for the gene in the NCBI database
2666308	2.84901	1.17911	0.810236	1.45527	0.145594	NA	BP3372	BP3372
2667109	4.17901	1.17265	0.737416	1.59022	0.111786	NA	BP1828	BP1828
2666089	3.0347	1.15476	0.811511	1.42297	0.154745	NA	BP2279	BP2279
2666052	92.2419	1.15332	0.334477	3.44813	0.000564475	0.00954135	BP2642	BP2642
2666414	2.4631	1.14832	0.810691	1.41647	0.156639	NA	BP3336	BP3336
2666999	13.1388	1.13264	0.389628	2.90697	0.00364947	0.0348386	BP2097	BP2097
2664097	2.92867	1.09915	0.837736	1.31205	0.189504	NA	BP0024	BP0024
2665988	2.70504	1.06191	0.873593	1.21556	0.224152	NA	BP2729	BP2729
2664647	29.0795	1.05849	0.254089	4.16583	3.10224e-05	0.00158119	argH	argH
2664195	7.42175	1.04669	0.607627	1.72258	0.0849638	NA	BP0421	BP0421
2664041	1.7054	1.04331	1.12935	0.923817	0.355582	NA	BP0145	BP0145
2666151	6.1371	1.04197	0.591807	1.76065	0.0782973	NA	BP2295	BP2295
2663964	2.83035	1.04174	0.937373	1.11134	0.266424	NA	BP0328	BP0328
2664946	25.3704	1.03137	0.341547	3.0197	0.00253028	0.0264442	BP3706	BP3706
2667452	47.6982	1.02297	0.366151	2.79385	0.00520844	0.0433557	BP2640	BP2640
2664359	269.479	1.02009	0.237778	4.29012	1.78577e-05	0.00109561	BP0120	BP0120
2667062	102.231	1.01655	0.326579	3.11273	0.00185365	0.0217001	bscW	bscW
2667663	40.6184	1.01613	0.296904	3.4224	0.000620699	0.0101442	BP3244	BP3244
2664310	224.617	1.00177	0.217454	4.60683	4.08844e-06	0.000368012	BP0119	BP0119
2667425	286.693	1.00037	0.177095	5.64878	1.61588e-08	5.94824e-06	BP0122	BP0122
2667451	10.4382	0.976613	0.555128	1.75926	0.0785336	NA	BP2639	BP2639
2664306	16.0495	0.972358	0.390953	2.48715	0.0128772	0.0740271	BP0125	BP0125
2664500	12.5097	0.946068	0.426436	2.21855	0.0265176	NA	BP0637	BP0637
2667227	7.71856	0.941011	0.51754	1.81824	0.069028	NA	fmdA	fmdA
2664269	8.50089	0.934334	0.616886	1.5146	0.129874	NA	BP0422	BP0422
2667708	184.573	0.931973	0.209595	4.44655	8.72613e-06	0.000705114	BP0441	BP0441
2665539	209.731	0.922864	0.223573	4.12779	3.6626e-05	0.00170904	paaK	paaK
2664053	352.125	0.921623	0.194566	4.73681	2.17105e-06	0.000266396	BP0121	BP0121
2667679	1.92066	0.92061	1.3358	0.689184	0.490707	NA	BP1100	BP1100
2665290	1.39405	0.911686	1.18783	0.767524	0.44277	NA	flgC	flgC
2665993	53.3525	0.911638	0.564023	1.61631	0.106027	0.289926	BP2170	BP2170
2664514	21.6509	0.91024	0.301385	3.02019	0.00252617	0.0264442	BP0642	BP0642
2666963	5.81875	0.907377	0.706178	1.28491	0.198823	NA	BP1783	BP1783
2664940	6.03881	0.903107	0.548599	1.64621	0.0997211	NA	BP3696	BP3696
2667247	2.59087	0.900715	0.87247	1.03237	0.301897	NA	BP1792	BP1792
2664847	4424.59	0.890207	0.15703	5.66901	1.43628e-08	5.94801e-06	BP3835	BP3835
2667739	21.3399	0.878222	0.310461	2.82876	0.0046728	0.0407395	BP0672	BP0672
2664519	19.1128	0.868796	0.323488	2.68571	0.00723754	0.0531663	BP0127	BP0127
2665319	4.23512	0.862004	0.638799	1.34941	0.177205	NA	livK	livK
2664176	2.22205	0.861664	0.960174	0.897404	0.369503	NA	BP0312	BP0312
2665388	15.7099	0.853101	0.334836	2.54782	0.0108398	0.0678871	BP1170	BP1170
2667021	173.315	0.852011	0.139485	6.10829	1.00707e-09	8.34102e-07	BP2158	BP2158
2665713	2.59362	0.848568	0.809071	1.04882	0.294262	NA	maiA	maiA
2666831	2.31411	0.84215	0.885974	0.950536	0.34184	NA	BP1544	BP1544
2665540	153.265	0.834552	0.240846	3.46508	0.000530065	0.00919427	paaI	paaI
2663965	9.318	0.834147	0.511724	1.63007	0.103086	NA	BP0329	BP0329
2666562	9.6727	0.830339	0.513733	1.61628	0.106033	NA	BP2611	BP2611
2664570	11.6564	0.828744	0.457922	1.80979	0.0703278	NA	gltJ	gltJ
2665421	182.169	0.81959	0.133055	6.15978	7.28438e-10	8.04438e-07	BP1900	BP1900
2664156	1.82781	0.814217	1.06668	0.763319	0.445273	NA	BP0647	BP0647
2667763	4.84526	0.809794	0.612624	1.32185	0.186219	NA	BP0432	BP0432
2664609	3.34962	0.807227	0.703629	1.14723	0.251285	NA	BP0839	BP0839
2667737	27.97	0.803386	0.309565	2.59521	0.00945329	0.0625465	BP0670	BP0670
2667411	5.32069	0.800379	0.522499	1.53183	0.125565	NA	BP1142	BP1142
2665941	452.974	0.798821	0.194528	4.10646	4.01765e-05	0.00177473	BP1446	BP1446
3131288	670474	0.798584	0.923925	0.864338	NA	NA	BPt45	BPt45
2665994	10.2542	0.794708	0.572528	1.38807	0.165116	NA	BP2171	BP2171
2665807	10.6278	0.79199	0.419488	1.88799	0.0590269	NA	BP3106	BP3106
2665942	152.942	0.790189	0.242028	3.26486	0.00109517	0.0151811	mmsB	mmsB
2667243	3.33362	0.789288	0.780033	1.01187	0.311602	NA	pcaI	pcaI
2665943	122.681	0.779202	0.23947	3.25385	0.00113851	0.0154586	BP1448	BP1448
2664741	7.608	0.773954	0.515768	1.50059	0.133463	NA	BP0232	BP0232
2667715	26.9577	0.76744	0.322272	2.38135	0.0172495	0.0914361	BP0652	BP0652
2665383	18.1226	0.762866	0.349629	2.18193	0.0291148	0.125269	fliO	fliO
2665995	56.4752	0.760922	0.586433	1.29754	0.194444	0.413474	BP2172	BP2172
2667186	3.30062	0.759556	1.00837	0.753252	0.451299	NA	BP1638	BP1638
2666944	7.47088	0.759251	0.540625	1.40439	0.160201	NA	BP3447	BP3447
2665193	388.423	0.758325	0.146902	5.16212	2.44172e-07	5.05589e-05	BP3570	BP3570
2666152	13.6407	0.755408	0.416214	1.81495	0.0695318	0.218972	BP2296	BP2296
2664948	21.7089	0.747741	0.295641	2.52922	0.0114318	0.0698773	BP3707	BP3707
2664200	16.1224	0.74615	0.331028	2.25404	0.0241939	0.113183	BP0053	BP0053
2666251	11.1545	0.733934	0.444465	1.65127	0.0986825	NA	BP1670	BP1670
2665992	211.388	0.732005	0.796377	0.919169	0.358007	0.596019	BP2169	BP2169
2667172	45.1602	0.729546	0.288048	2.53272	0.011318	0.0694379	BP2648	BP2648
2666180	8.31033	0.726087	0.474768	1.52935	0.126177	NA	BP3165	BP3165
2665849	2849.62	0.724981	0.15167	4.77999	1.75301e-06	0.000241989	bpH1	bpH1
2664226	2.85925	0.724523	0.741812	0.976694	0.328721	NA	BP0504	BP0504
2667203	632.861	0.720736	0.223937	3.21847	0.00128875	0.0171471	bscQ	bscQ
2664664	20.9462	0.712153	0.326315	2.18241	0.0290793	0.125269	gltK	gltK
2666747	72.4464	0.711452	0.223109	3.1888	0.00142863	0.018204	BP2418	BP2418
2666997	5.95213	0.705143	0.600698	1.17387	0.240446	NA	BP2095	BP2095
2665919	6.39129	0.701453	0.612573	1.14509	0.252171	NA	BP1928	BP1928
2665795	1238.09	0.699323	0.108763	6.4298	1.27776e-10	4.23322e-07	trpF	trpF
2666051	66.5905	0.699179	0.378962	1.84499	0.0650395	0.209607	BP2641	BP2641
2664420	71.9701	0.698979	0.190235	3.6743	0.000238505	0.00581005	BP0064	BP0064
2667742	57.3868	0.698314	0.205613	3.39625	0.000683155	0.0108812	BP0675	BP0675
2665585	1.96936	0.694654	1.04878	0.662344	0.507751	NA	BP1748	BP1748
2665542	262.236	0.69462	0.200295	3.46798	0.000524379	0.00914352	BP2678	BP2678
2664477	692.8	0.69142	0.154267	4.48196	7.39617e-06	0.000612588	BP0337	BP0337
2666472	81.6937	0.6899	0.243296	2.83564	0.00457343	0.0402972	BP3305	BP3305
2665546	151.04	0.687652	0.180393	3.81197	0.000137865	0.00407811	paaC	paaC
2665940	303.186	0.681427	0.192246	3.54455	0.000393285	0.00775566	BP1445	BP1445
2667061	509.658	0.679011	0.359791	1.88724	0.0591283	0.198472	bscC	bscC
2665541	184.688	0.677716	0.213995	3.16698	0.00154033	0.0191128	paaG	paaG
2664796	111.117	0.673139	0.143101	4.70394	2.55183e-06	0.000277495	BP0612	BP0612
2664520	1299.58	0.672639	0.112601	5.97366	2.31985e-09	1.53713e-06	BP0250	BP0250
2665128	2.41234	0.672391	0.850262	0.790804	0.429058	NA	BP1287	BP1287
2667063	267.687	0.670901	0.282175	2.37761	0.0174253	0.0921005	bscU	bscU
2664794	2.93596	0.66932	0.747901	0.894931	0.370824	NA	BP0611	BP0611
2665918	19.2221	0.667865	0.327693	2.03808	0.0415416	0.158138	BP1927	BP1927
2666430	24.1126	0.665474	0.333306	1.99658	0.0458704	0.169608	BP2024	BP2024
2667215	246.848	0.664899	0.281504	2.36196	0.0181788	0.0945121	bscT	bscT
2664763	2.54512	0.662336	0.831473	0.796581	0.425694	NA	maiA	maiA
2665350	27.132	0.662211	0.363772	1.8204	0.0686979	0.216833	cysW	cysW
2664897	66.7644	0.662014	0.195079	3.39358	0.000689866	0.0109355	BP3499	BP3499
2666473	175.991	0.662001	0.175162	3.77936	0.000157229	0.00445214	BP3306	BP3306
2665127	27.616	0.657703	0.284973	2.30795	0.021002	0.102869	BP1286	BP1286
2666772	26.4695	0.656774	0.271239	2.42138	0.0154617	0.0848088	BP3424	BP3424
2664431	15.0995	0.656434	0.385973	1.70072	0.088995	0.259087	BP0026	BP0026
2664795	10.8802	0.654964	0.413427	1.58423	0.113141	NA	BP0619	BP0619
2664724	38.6674	0.654403	0.234084	2.79559	0.00518053	0.0433557	BP0622	BP0622
2666466	42.2717	0.653081	0.562135	1.16179	0.245322	0.47707	BP3311	BP3311
2664396	3044.23	0.652829	0.113816	5.73584	9.70302e-09	5.35768e-06	BP0534	BP0534
2665096	4.40363	0.646998	0.697533	0.927551	0.353641	NA	flgF	flgF
2664461	11.279	0.639896	0.436476	1.46605	0.142634	NA	cysD	cysD
2667406	56.1074	0.637393	0.227304	2.80414	0.00504512	0.0425305	BP2293	BP2293
2664899	70.6158	0.633644	0.172066	3.68257	0.000230893	0.0057819	BP3501	BP3501
2665996	53.5096	0.630415	0.39851	1.58193	0.113665	0.304179	BP2173	BP2173
2665332	374.159	0.628736	0.179719	3.49845	0.000467979	0.00847221	BP1229	BP1229
2665285	42.0609	0.623904	0.28729	2.17168	0.0298795	0.127238	cysU	cysU
2665531	1576.27	0.623359	0.151435	4.11634	3.84931e-05	0.00177122	fhaS	fhaS
2667430	17.5052	0.622733	0.556632	1.11875	0.263246	0.500364	BP3257	BP3257
2665191	531.05	0.622065	0.111227	5.59275	2.23503e-08	7.40465e-06	BP3568	BP3568
2664067	29.3764	0.620648	0.265828	2.33478	0.0195551	0.0984781	BP0620	BP0620
2665777	1612.36	0.620179	0.0998256	6.21262	5.21074e-10	8.04438e-07	smoM	smoM
2667751	90.2822	0.618207	0.206585	2.9925	0.00276699	0.0282063	BP0684	BP0684
2665547	35.5913	0.616207	0.300704	2.04921	0.0404412	0.155431	paaB	paaB
2666604	7.7546	0.61329	0.508943	1.20503	0.228192	NA	BP1508	BP1508
2667666	31.8381	0.613083	0.30962	1.98011	0.0476912	0.17401	BP3247	BP3247
2666881	728.521	0.612867	0.423073	1.44861	0.147447	0.356043	gdhA	gdhA
2667108	18.0456	0.60903	0.334548	1.82046	0.0686894	0.216833	BP2836	BP2836
2667664	78.97	0.607602	0.225565	2.69369	0.00706669	0.0525294	BP3245	BP3245
2667107	28.0915	0.60735	0.27515	2.20734	0.0272904	0.120551	BP2835	BP2835
2664780	710.275	0.606059	0.128615	4.7122	2.45054e-06	0.000277495	BP0597	BP0597
2666957	7.72023	0.603409	0.512887	1.1765	0.239397	NA	BP1780	BP1780
2664117	20.3322	0.598732	0.337571	1.77365	0.0761214	0.23416	BP0237	BP0237
2665627	30.3056	0.598394	0.294913	2.02905	0.0424531	0.159989	BP1474	BP1474
2664598	4.864	0.597524	0.553825	1.0789	0.280631	NA	BP0837	BP0837
2665953	137.016	0.597492	0.283373	2.1085	0.0349877	0.141754	BP2258	BP2258
2664295	84.3061	0.597111	0.288847	2.06722	0.0387132	0.151055	BP0440	BP0440
2664318	626.986	0.594244	0.169083	3.51452	0.00044055	0.00824599	ldh	ldh
2664529	22.9928	0.593184	0.357604	1.65878	0.097161	0.273953	gabD	gabD
2666380	81.1966	0.592119	0.194253	3.04819	0.00230224	0.025256	BP3132	BP3132
2667173	51.5649	0.590613	0.19622	3.00995	0.00261288	0.0270514	BP2649	BP2649
2667364	242.354	0.588949	0.171271	3.43869	0.00058453	0.00969963	BP3144	BP3144
2666116	2.47511	0.588358	0.862738	0.681966	0.49526	NA	BP1991	BP1991
2666275	47.2097	0.587674	0.268516	2.1886	0.0286256	0.12397	BP2879	BP2879
2665192	196.077	0.587604	0.146541	4.00983	6.07612e-05	0.00223669	BP3569	BP3569
2666519	15.4323	0.584578	0.384008	1.52231	0.127932	0.32634	BP1997	BP1997
2667665	220.608	0.580362	0.132876	4.3677	1.25559e-05	0.000912746	BP3246	BP3246
2666382	52.5209	0.5791	0.207862	2.78599	0.00533645	0.0440889	hmgA	hmgA
2667204	584.875	0.578941	0.21677	2.67075	0.00756809	0.0551057	bscP	bscP
2665779	802.182	0.577667	0.122533	4.71438	2.42444e-06	0.000277495	BP1489	BP1489
2664524	1.69135	0.57641	0.923429	0.624206	0.532492	NA	BP0166	BP0166
2664567	20.8958	0.574899	0.32165	1.78734	0.0738826	0.229834	BP0819	BP0819
2664046	4.4058	0.574875	0.579716	0.991649	0.321369	NA	BP0891	BP0891
2666962	4.74112	0.574045	0.693011	0.828335	0.407481	NA	BP1782	BP1782
2667092	143.016	0.573305	0.25789	2.22306	0.0262119	0.117989	bcrH2	bcrH2
2664779	229.439	0.571676	0.155376	3.67932	0.000233859	0.0057819	BP0596	BP0596
2666277	53.5186	0.571451	0.23654	2.41588	0.0156974	0.0853948	BP2881	BP2881
2665951	279.695	0.571293	0.212223	2.69194	0.0071037	0.0525325	bsp22	bsp22
2666675	10.1354	0.570752	0.438838	1.3006	0.193396	NA	BP1941	BP1941
2667645	5.64189	0.568988	0.587887	0.967854	0.333117	NA	BP1869	BP1869
2667217	244.775	0.568959	0.246455	2.30858	0.0209672	0.102869	bscR	bscR
2665689	74.2269	0.568917	0.206053	2.76103	0.00576193	0.0457776	BP1172	BP1172
2666621	13.7057	0.568634	0.395695	1.43705	0.150703	0.361273	BP2090	BP2090
2666184	15.7124	0.566159	0.373036	1.51771	0.129088	0.327968	BP3163	BP3163
2664653	9.78704	0.563547	0.42203	1.33532	0.181771	NA	BP0029	BP0029
2664481	38.6385	0.563096	0.259559	2.16943	0.03005	0.127309	fabG	fabG
2665778	280.883	0.561825	0.137369	4.0899	4.3156e-05	0.00188126	BP1488	BP1488
2664669	487.449	0.561018	0.151203	3.71036	0.000206963	0.00539896	BP0051	BP0051
2665338	6.16788	0.558266	0.536047	1.04145	0.297667	NA	fliR	fliR
2667183	37.8275	0.554438	0.294177	1.88471	0.0594691	0.199011	BP1647	BP1647
2666150	9.88306	0.550773	0.499329	1.10303	0.270016	NA	BP2294	BP2294
2667094	508.876	0.550692	0.239981	2.29473	0.0217486	0.104881	bopD	bopD
2667460	288.429	0.546139	0.212812	2.5663	0.010279	0.0661338	alr	alr
2666665	8.71656	0.546083	0.494161	1.10507	0.269128	NA	BP1931	BP1931
2665719	65.8739	0.545332	0.225051	2.42315	0.0153867	0.0845373	BP1982	BP1982
2666693	511.123	0.545278	0.165365	3.29741	0.000975814	0.013875	BP2718	BP2718
2664825	96.1311	0.544743	0.243304	2.23894	0.0251599	0.11545	BP3476	BP3476
2665640	13.3075	0.5441	0.369235	1.47359	0.140592	0.345024	hmsF	hmsF
2665126	766.464	0.540884	0.106157	5.09513	3.48494e-07	6.41423e-05	livJ	livJ
2664895	54.9864	0.540325	0.211274	2.55746	0.0105438	0.0669191	BP3497	BP3497
2666474	51.748	0.540289	0.208292	2.59391	0.00948921	0.062625	BP3307	BP3307
2667605	23.4842	0.538933	0.275491	1.95626	0.0504343	0.180441	BP1131	BP1131
2665457	20.1265	0.536145	0.524181	1.02282	0.306391	0.54305	BP3049	BP3049
2667458	244.805	0.534897	0.145989	3.66395	0.000248351	0.00587706	BP2226	BP2226
2664632	15.8337	0.534797	0.333144	1.6053	0.108427	0.294007	BP0935	BP0935
2666619	37.436	0.533903	0.277705	1.92256	0.0545357	0.189077	BP1589	BP1589
2665626	84.6052	0.532014	0.205735	2.58592	0.00971202	0.0637147	fdhB	fdhB
2667738	18.1775	0.531252	0.317004	1.67585	0.0937668	0.268264	BP0671	BP0671
2665952	274.134	0.530394	0.223375	2.37445	0.017575	0.0925197	bopN	bopN
2665545	120.502	0.529941	0.210026	2.52321	0.0116288	0.0705609	paaD	paaD
2667093	494.537	0.526543	0.246653	2.13475	0.0327812	0.135417	bopB	bopB
2664130	417.671	0.525251	0.200213	2.62346	0.00870429	0.0597046	BP0129	BP0129
2663971	139.033	0.523968	0.172793	3.03233	0.0024267	0.0257898	BP0568	BP0568
2666254	7.63221	0.523958	0.494691	1.05916	0.289526	NA	BP1673	BP1673
2665577	353.163	0.523741	0.125277	4.18068	2.90639e-05	0.00150451	BP1087	BP1087
2666161	5.05067	0.523719	0.626097	0.836483	0.402883	NA	bfeA	bfeA
2666995	23.062	0.522367	0.3233	1.61574	0.106152	0.289926	BP2093	BP2093
2665965	221.297	0.520749	0.207636	2.50799	0.012142	0.0719612	BP2271	BP2271
2667502	401.735	0.519313	0.18423	2.81883	0.00481985	0.0416923	BP3218	BP3218
2665509	14.5858	0.518459	0.353106	1.46828	0.142028	0.347775	BP2594	BP2594
2664498	627.113	0.517695	0.158353	3.26925	0.00107835	0.0150107	BP0442	BP0442
2667116	5.87227	0.515971	0.585864	0.8807	0.37848	NA	BP1835	BP1835
2666692	467.667	0.515459	0.196367	2.62497	0.00866557	0.0597022	BP2717	BP2717
2665723	498.927	0.515345	0.198308	2.59871	0.00935759	0.0625034	BP1986	BP1986
2667149	4.23973	0.514472	0.62355	0.825069	0.409332	NA	BP2630	BP2630
2665339	15.4333	0.514245	0.408866	1.25774	0.208487	0.431409	fliQ	fliQ
2664532	5.38997	0.513538	0.573676	0.895171	0.370696	NA	BP0616	BP0616
2667114	3.48076	0.512803	0.816139	0.628329	0.529789	NA	BP1833	BP1833
2665281	3.8901	0.511109	0.692491	0.738073	0.46047	NA	fliG	fliG
2667545	512.021	0.511025	0.195506	2.61386	0.00895264	0.0609037	bph2	bph2
2666240	5.78014	0.509687	0.609363	0.836426	0.402915	NA	BP2525A	BP2525A
2664333	3.36624	0.509261	0.736142	0.691797	0.489065	NA	BP0537	BP0537
2666155	25.1156	0.5073	0.345876	1.46671	0.142455	0.348562	BP2299	BP2299
2666092	12.5765	0.506408	0.40421	1.25283	0.210266	NA	BP1999	BP1999
2667340	537.769	0.505606	0.16947	2.98344	0.00285025	0.0288773	BP2632	BP2632
2666682	15.2223	0.505254	0.369584	1.36709	0.171598	0.386438	kdpE	kdpE
2664614	13.4647	0.503891	0.361824	1.39264	0.163728	0.377444	BP0882	BP0882
2665435	25.258	0.503486	0.270872	1.85876	0.0630615	0.206038	BP2353	BP2353
2665374	101.424	0.503397	0.179151	2.8099	0.00495564	0.0420894	BP1302	BP1302
2666112	223.014	0.502193	0.147359	3.40796	0.000654496	0.0105773	BP3322	BP3322
2665801	44.1422	0.501376	0.22884	2.19094	0.0284562	0.123559	BP1496	BP1496
2664578	49.4476	0.499431	0.195221	2.55828	0.0105191	0.0668903	BP0765	BP0765
2665168	88.5096	0.499072	0.185291	2.69345	0.00707158	0.0525294	BP3549	BP3549
2663981	152.018	0.49735	0.176065	2.82481	0.00473081	0.0411369	BP0395	BP0395
2664151	5.73794	0.497304	0.623779	0.797243	0.42531	NA	BP0330	BP0330
2665954	86.0717	0.49684	0.222944	2.22854	0.0258444	0.117133	BP2259	BP2259
2667284	5.20418	0.495722	0.61157	0.810573	0.417611	NA	fabG	fabG
2666167	4725.55	0.495701	0.161368	3.07186	0.00212726	0.0238541	fhaL	fhaL
2666763	35.2969	0.49498	0.267991	1.847	0.064747	0.208867	BP1703	BP1703
2664636	61.1001	0.494568	0.210709	2.34716	0.0189169	0.0965666	BP0916	BP0916
2666987	23.9622	0.490452	0.312647	1.56871	0.116716	0.309928	BP2150	BP2150
2666806	219.129	0.490076	0.153579	3.19103	0.00141765	0.0181338	gcdH	gcdH
2667091	149.994	0.489891	0.264375	1.85301	0.0638804	0.20739	bcr4	bcr4
2665108	25.2292	0.489386	0.299687	1.63299	0.102471	0.28409	BP3859	BP3859
2665567	11.9187	0.488508	0.483834	1.00966	0.312658	NA	BP3161	BP3161
2664750	7.41932	0.48649	0.525953	0.924969	0.354982	NA	BP0229	BP0229
2667163	32.8256	0.484594	0.252518	1.91904	0.0549787	0.189734	BP2657	BP2657
2666121	43.9584	0.481807	0.316681	1.52143	0.128152	0.32634	BP3199	BP3199
2667617	317.355	0.480585	0.133971	3.58723	0.000334205	0.00692014	BP2132	BP2132
2664587	15.027	0.479932	0.383388	1.25182	0.210636	0.433891	BP0931	BP0931
2665955	38.6493	0.479329	0.282441	1.69709	0.0896787	0.260391	BP2260	BP2260
2666379	338.26	0.479208	0.108993	4.39668	1.09917e-05	0.000846873	BP3131	BP3131
2665722	325.854	0.478652	0.161965	2.95527	0.00312391	0.0309865	BP1985	BP1985
2667684	35.039	0.478556	0.246187	1.94387	0.0519109	0.183771	BP0654	BP0654
2667216	71.9215	0.478528	0.257288	1.85989	0.0629007	0.205751	bscS	bscS
2664631	1.68481	0.47649	1.03146	0.461957	0.644112	NA	BP0934	BP0934
2664650	191.422	0.476465	0.128801	3.69924	0.00021625	0.00559715	BP0559	BP0559
2667132	179.198	0.476072	0.259488	1.83466	0.0665566	0.21243	bscN	bscN
2667019	15.5745	0.474347	0.363622	1.3045	0.192062	0.410781	BP2156	BP2156
2667090	92.1419	0.472584	0.312487	1.51233	0.130449	0.329462	bscI	bscI
2664622	21.9366	0.472484	0.293107	1.61199	0.106965	0.290948	infA	infA
2665382	12.6513	0.472173	0.376181	1.25517	0.209415	NA	cysA	cysA
2666593	585.155	0.470836	0.0829898	5.67341	1.39979e-08	5.94801e-06	BP2068	BP2068
2664864	153.889	0.468568	0.128904	3.63503	0.000277947	0.00622188	katA	katA
2665880	48.3673	0.468222	0.220785	2.12071	0.0339459	0.138723	BP2138	BP2138
2664169	96.2345	0.467865	0.17973	2.60316	0.00923687	0.0618217	BP0063	BP0063
2663968	58.823	0.466815	0.23839	1.9582	0.0502066	0.180186	BP0915	BP0915
2665340	12.1941	0.466671	0.412793	1.13052	0.258256	NA	fliP	fliP
2667530	2.37635	0.465425	0.819622	0.567854	0.570134	NA	BP3194	BP3194
2665554	138.54	0.463397	0.168618	2.74821	0.00599214	0.0471543	BP2692	BP2692
2665920	32.4635	0.462345	0.256179	1.80478	0.0711096	0.222461	BP0715	BP0715
2665800	68.1081	0.461462	0.183416	2.51593	0.0118717	0.0712627	BP1495	BP1495
2665652	53.6179	0.460738	0.261982	1.75866	0.0786346	0.238568	BP1951	BP1951
2663958	90.4244	0.460573	0.166152	2.77199	0.00557143	0.0448936	BP0438	BP0438
2664114	4.31552	0.460116	0.687692	0.669072	0.50345	NA	BP0282	BP0282
2666937	323.095	0.459806	0.124959	3.67965	0.000233553	0.0057819	BP3440	BP3440
2666477	120.613	0.458915	0.188702	2.43196	0.0150172	0.0833365	paaH	paaH
2667633	29.379	0.458763	0.267494	1.71504	0.0863373	0.254553	BP2127	BP2127
2665842	144.511	0.458379	0.17658	2.59587	0.00943513	0.0625465	cphA	cphA
2666533	2.25622	0.458342	0.884381	0.518263	0.604275	NA	BP2181	BP2181
2664437	15.1597	0.458245	0.351492	1.30371	0.192331	0.410984	gltL	gltL
2666163	198.26	0.457883	0.191856	2.3866	0.0170052	0.0904303	glcF	glcF
2667726	31.9718	0.456207	0.281168	1.62254	0.104687	0.287587	BP0659	BP0659
2666609	115.908	0.455481	0.175952	2.58867	0.00963485	0.0633339	BP0066	BP0066
2667151	33.4775	0.45449	0.244265	1.86064	0.0627948	0.205751	BP2581	BP2581
3131277	53624	0.454405	0.417768	1.0877	0.276729	0.517092	BPt34	BPt34
2663973	625.082	0.4544	0.167986	2.70498	0.00683078	0.0514969	BP0907	BP0907
2666058	232.408	0.454356	0.368997	1.23133	0.218201	0.443769	BP2642A	BP2642A
2666313	1301.89	0.454176	0.13926	3.26136	0.00110879	0.0153059	BP3379	BP3379
2664549	8.22559	0.450179	0.480169	0.937542	0.34848	NA	BP0926	BP0926
2664896	90.2005	0.450134	0.183532	2.45262	0.0141821	0.0792333	BP3498	BP3498
2664270	22.1123	0.449162	0.296868	1.513	0.130279	0.329462	BP0423	BP0423
2665641	46.6863	0.449026	0.225414	1.99201	0.04637	0.170693	hmsH	hmsH
2667454	125.544	0.447843	0.235276	1.90348	0.0569783	0.194031	BP2231	BP2231
2665950	167.181	0.447642	0.248487	1.80148	0.071628	0.223871	BP2255	BP2255
2667752	32.5044	0.447471	0.327772	1.36519	0.172193	0.387289	BP0684A	BP0684A
2665026	2.53744	0.446845	0.912478	0.489705	0.624342	NA	BP3721	BP3721
2665548	260.72	0.445882	0.15955	2.79463	0.00519592	0.0433557	paaA	paaA
2664419	11.447	0.444339	0.402369	1.10431	0.26946	NA	gltL	gltL
2664327	45.2965	0.443879	0.23693	1.87346	0.0610045	0.202716	BP0040	BP0040
2665568	30.6346	0.443202	0.302956	1.46293	0.143487	0.350312	BP3162	BP3162
2664646	48.3605	0.44302	0.227887	1.94404	0.0518911	0.183771	BP0808	BP0808
2665544	323.196	0.442414	0.143346	3.08634	0.0020264	0.0229129	paaE'	paaE'
2666592	84.9379	0.441897	0.189273	2.3347	0.0195589	0.0984781	BP2067	BP2067
2664042	4.85376	0.441727	0.728841	0.606068	0.54447	NA	BP0146	BP0146
2666219	3.32905	0.441629	0.703543	0.627721	0.530187	NA	BP2524	BP2524
2664581	19.5895	0.441292	0.309079	1.42776	0.15336	0.364738	BP0200	BP0200
2665721	187.968	0.441153	0.158533	2.78272	0.00539046	0.044099	BP1984	BP1984
2667740	15.0275	0.441101	0.380035	1.16068	0.24577	0.47707	BP0673	BP0673
2665600	411.223	0.438891	0.0999504	4.39109	1.12785e-05	0.000849222	fadD	fadD
2663986	30.1908	0.438822	0.269831	1.62629	0.103889	0.286581	BP0636	BP0636
2665222	38.8976	0.437716	0.214581	2.03987	0.0413635	0.158138	BP0096	BP0096
2665196	579.065	0.437284	0.137962	3.16959	0.00152656	0.0190849	BP3573	BP3573
2666898	860.539	0.437267	0.216528	2.01945	0.0434406	0.163359	BP3280	BP3280
2666258	4.21606	0.437238	0.756591	0.577905	0.563328	NA	BP1677	BP1677
2667701	27.1927	0.43638	0.288653	1.51178	0.13059	0.329462	BP0187	BP0187
2664597	8.58218	0.435993	0.520223	0.83809	0.40198	NA	BP0836	BP0836
2665304	125.09	0.435993	0.171496	2.54229	0.0110129	0.0685824	rfbC	rfbC
2665436	22.7904	0.435697	0.32133	1.35592	0.175125	0.390761	BP2354	BP2354
2666668	1.82451	0.435618	0.906964	0.480304	0.631011	NA	BP1934	BP1934
2666305	19.4769	0.432269	0.313996	1.37667	0.168615	0.382931	BP3369	BP3369
2667072	451.386	0.43179	0.131558	3.28213	0.00103026	0.0145245	BP3402	BP3402
2667135	327.651	0.431417	0.211707	2.0378	0.0415698	0.158138	bscJ	bscJ
2664086	1.70609	0.430647	0.983407	0.437913	0.661449	NA	BP0424	BP0424
2667174	97.0777	0.429948	0.167366	2.56891	0.010202	0.0658852	BP2650	BP2650
2667753	262.264	0.429764	0.169612	2.53381	0.0112829	0.0693513	BP0685	BP0685
2667725	24.0063	0.428105	0.280109	1.52835	0.126425	0.324741	BP0658	BP0658
2665877	32.838	0.427335	0.250986	1.70262	0.0886383	0.258339	BP2943	BP2943
2665070	809.402	0.426148	0.195756	2.17693	0.0294857	0.125884	BP3798	BP3798
2665179	4.88362	0.426054	0.617831	0.689596	0.490448	NA	flgI	flgI
2664305	187.034	0.425536	0.16903	2.51751	0.0118186	0.0712627	cspA	cspA
2666888	2289.47	0.425533	0.162699	2.61546	0.00891085	0.0607442	tcfA	tcfA
2666479	544.822	0.424056	0.159987	2.65056	0.00803581	0.0571301	bapB	bapB
2666158	33.0105	0.423667	0.275385	1.53845	0.123938	0.320786	BP2302	BP2302
2667481	728.729	0.423325	0.122048	3.4685	0.000523363	0.00914352	BP3269	BP3269
2665786	248.229	0.423149	0.117166	3.61154	0.000304385	0.00654824	gpmB	gpmB
2665267	591.837	0.422313	0.0899843	4.69318	2.68985e-06	0.000278484	BP3624	BP3624
2664630	7.42001	0.422287	0.515361	0.819401	0.412558	NA	BP0933	BP0933
2664319	403.357	0.421742	0.176565	2.3886	0.0169129	0.0900843	BP0380	BP0380
2664696	41.5205	0.42161	0.268451	1.57053	0.116292	0.309458	BP0509	BP0509
2664853	48.5246	0.421253	0.195613	2.15351	0.0312789	0.130842	BP3841	BP3841
2667270	70.3403	0.420634	0.220066	1.9114	0.0559534	0.191404	BP2402	BP2402
2667133	121.739	0.4204	0.242661	1.73246	0.0831915	0.248524	bscL	bscL
2664474	13.9426	0.419729	0.367507	1.1421	0.253414	0.487833	BP0341	BP0341
2664695	23.1893	0.419648	0.288154	1.45633	0.145301	0.352919	BP0508	BP0508
2666908	79.5852	0.418591	0.174076	2.40465	0.016188	0.0873786	BP2183	BP2183
2665139	276.748	0.41726	0.157401	2.65095	0.00802668	0.0571301	BP1345	BP1345
2665024	2.94544	0.417005	0.767251	0.543505	0.586782	NA	BP3719	BP3719
2666238	14.8752	0.416433	0.383959	1.08458	0.278109	0.517918	BP2523	BP2523
2665342	3.59183	0.416282	0.692777	0.600888	0.547914	NA	livH	livH
2664659	124.854	0.41562	0.145945	2.84779	0.00440237	0.0396333	BP0480	BP0480
2664687	44.6489	0.414639	0.266224	1.55748	0.119357	0.313785	BP0496	BP0496
2665404	1083.6	0.413085	0.153982	2.68269	0.00730337	0.0534311	ptlH	ptlH
2665949	315.039	0.412009	0.2115	1.94803	0.0514113	0.183146	bcrH1	bcrH1
2667618	288.066	0.411661	0.124203	3.31443	0.000918287	0.0133434	BP2133	BP2133
2667337	367.881	0.411396	0.132428	3.10656	0.00189275	0.0219255	BP2563	BP2563
2667756	357.436	0.410482	0.146252	2.80668	0.00500553	0.0423044	BP0689	BP0689
2664090	25.5914	0.410285	0.300015	1.36755	0.171453	0.386411	BP0126	BP0126
2665047	419.944	0.410189	0.13426	3.05519	0.0022492	0.0249138	BP0964	BP0964
2667131	615.824	0.410054	0.153814	2.66591	0.00767809	0.0554194	bscO	bscO
2664733	36.7862	0.409924	0.293381	1.39724	0.162342	0.375896	BP0213	BP0213
2664911	222.613	0.409701	0.163169	2.51089	0.0120426	0.0717573	BP3514	BP3514
2664982	454.427	0.409601	0.124192	3.29813	0.000973318	0.013875	glcB	glcB
2666284	13.6247	0.409487	0.367564	1.11406	0.265255	0.502096	BP2873	BP2873
2665799	53.2614	0.407636	0.22197	1.83644	0.0662921	0.211994	hemN	hemN
2665854	657.931	0.407069	0.084959	4.79135	1.65661e-06	0.000238624	pntB	pntB
2664424	56.8083	0.407063	0.229103	1.77677	0.0756063	0.233225	BP0634	BP0634
2667079	135.921	0.406919	0.163501	2.48879	0.0128179	0.0739959	BP2070	BP2070
2667287	15.0898	0.40677	0.394312	1.0316	0.302262	0.539453	BP2557	BP2557
2664560	25.7727	0.406386	0.3454	1.17657	0.239368	0.470787	BP0810	BP0810
2664798	18.6667	0.405688	0.324247	1.25117	0.210873	0.433926	BP0614	BP0614
2667224	8.00794	0.405037	0.481883	0.840529	0.400612	NA	BP1513	BP1513
2665714	7.44079	0.402986	0.456388	0.882991	0.377241	NA	BP1956	BP1956
2665853	63.2893	0.402944	0.190621	2.11385	0.034528	0.140357	pntAB	pntAB
2664898	246.258	0.402488	0.125251	3.21346	0.00131146	0.0173794	BP3500	BP3500
2665198	786.57	0.401998	0.0951964	4.22283	2.41256e-05	0.00140132	BP3575	BP3575
2666793	4.15834	0.400584	0.628275	0.637594	0.523738	NA	BP1562	BP1562
2667017	179.004	0.397624	0.163753	2.4282	0.0151742	0.0835083	BP2153	BP2153
2664645	59.2402	0.396873	0.216869	1.83001	0.0672486	0.213983	BP0807	BP0807
2664010	7.31933	0.394479	0.525313	0.75094	0.452689	NA	BP0887	BP0887
2666452	17.9196	0.394184	0.302418	1.30344	0.192424	0.410984	BP3383	BP3383
2664439	9.7497	0.393871	0.418276	0.941652	0.346371	NA	BP0505	BP0505
2665134	10.5465	0.391851	0.43215	0.906749	0.36454	NA	fliK	fliK
2665720	544.973	0.391619	0.139297	2.8114	0.00493272	0.0420392	BP1983	BP1983
2665087	389.288	0.390161	0.165729	2.35421	0.0185621	0.0956397	BP3812	BP3812
2667170	37.3063	0.390008	0.277043	1.40775	0.159204	0.372713	BP2646	BP2646
2664729	3152.3	0.388489	0.131687	2.95009	0.00317682	0.0313238	sphB1	sphB1
2666397	83.5243	0.388464	0.177212	2.19208	0.0283734	0.123523	BP1659	BP1659
2666043	143.673	0.386867	0.152369	2.53901	0.0111165	0.0687215	nodI	nodI
2665613	393.065	0.386712	0.107407	3.60043	0.00031769	0.00679036	BP2839	BP2839
2666071	33.866	0.386571	0.236663	1.63342	0.10238	0.284074	BP2851	BP2851
2664083	20.5121	0.385419	0.433835	0.8884	0.374326	0.610306	BP0621	BP0621
2666764	3.59331	0.384495	0.63024	0.610076	0.541811	NA	BP1704	BP1704
2666807	263.493	0.384464	0.133441	2.88114	0.0039624	0.0371882	ilvG	ilvG
2666653	6.55731	0.384064	0.528865	0.726205	0.467713	NA	BP2089	BP2089
2667685	12.9976	0.383798	0.364963	1.05161	0.292979	0.531858	BP0655	BP0655
2665645	130.887	0.383405	0.157602	2.43275	0.0149847	0.083296	ldcA	ldcA
2664981	243.336	0.383038	0.140377	2.72864	0.0063597	0.0489992	BP3679	BP3679
2667011	6.26528	0.382964	0.628494	0.609336	0.542302	NA	BP2971	BP2971
2666406	10.3284	0.38166	0.490113	0.778718	0.436146	NA	lldA	lldA
2667024	5.29184	0.381124	0.629919	0.605038	0.545154	NA	fliT	fliT
2666203	3.0646	0.380922	0.71028	0.536299	0.591752	NA	BP2104	BP2104
2667415	53.3705	0.380357	0.265656	1.43176	0.152212	0.363574	BP1226	BP1226
2666396	90.7541	0.380219	0.211168	1.80055	0.0717735	0.224115	BP1658	BP1658
2666281	60.7967	0.380196	0.199402	1.90668	0.0565626	0.193188	BP2870	BP2870
2664336	158.518	0.378682	0.119986	3.15607	0.00159913	0.0194776	BP0116	BP0116
2665553	31.647	0.377157	0.270033	1.39671	0.162502	0.375896	BP2691	BP2691
2665564	63.0495	0.376951	0.22651	1.66417	0.0960785	0.272758	mmsA	mmsA
2666998	25.6319	0.374563	0.294572	1.27155	0.203532	0.42409	BP2096	BP2096
2667124	84.5224	0.374134	0.163563	2.2874	0.0221727	0.106094	BP1843	BP1843
2667462	260.943	0.373852	0.192448	1.94261	0.0520635	0.183972	BP2230	BP2230
2665121	714.594	0.373707	0.174145	2.14595	0.0318766	0.132842	BP0627	BP0627
2666786	175.595	0.372356	0.15836	2.35133	0.0187067	0.0959825	BP1555	BP1555
2667558	1023.93	0.371149	0.107763	3.44413	0.000572907	0.00963472	dsbA	dsbA
2665767	22.4019	0.371025	0.297002	1.24923	0.21158	0.434302	BP2037	BP2037
2667018	327.238	0.370925	0.119854	3.0948	0.00196945	0.0225771	BP2154	BP2154
2664559	6.67895	0.370808	0.500178	0.741351	0.45848	NA	BP1007	BP1007
2666662	270.003	0.370662	0.481336	0.77007	0.441258	0.668138	BP2167	BP2167
2667020	16.9696	0.3705	0.351795	1.05317	0.292263	0.531094	acoD	acoD
2664476	477.386	0.370456	0.141455	2.61889	0.00882165	0.0603846	BP0336	BP0336
2666286	34.5948	0.369713	0.355432	1.04018	0.298257	0.536733	BP2875	BP2875
2666988	59.6819	0.369445	0.217827	1.69604	0.0898776	0.260571	BP2151	BP2151
2667676	3.59996	0.368854	0.667283	0.55277	0.580421	NA	BP3210	BP3210
2666639	50.9317	0.368377	0.220463	1.67092	0.0947375	0.270504	BP1963	BP1963
2667176	167.521	0.36832	0.166817	2.20792	0.0272496	0.120541	BP2652	BP2652
2667727	83.7441	0.368103	0.160047	2.29997	0.02145	0.103743	BP0660	BP0660
2665322	29.6909	0.368087	0.403529	0.912171	0.361679	0.59971	BP1080	BP1080
2666401	105.922	0.367743	0.187835	1.9578	0.0502541	0.180186	gst	gst
2665280	3.299	0.366926	0.801807	0.457624	0.647222	NA	fliH	fliH
2665959	359.17	0.36587	0.145787	2.50962	0.0120862	0.071888	bscF	bscF
2666848	44.3919	0.365571	0.21528	1.69812	0.0894859	0.260058	BP1206	BP1206
2664465	220.532	0.365427	0.154743	2.36151	0.0182006	0.0945121	pyrC	pyrC
2664666	23.1023	0.365008	0.291639	1.25158	0.210725	0.433891	BP0059	BP0059
2667496	691.444	0.364096	0.12907	2.82092	0.00478865	0.0415309	BP3223	BP3223
2664515	62.2515	0.363941	0.192776	1.88789	0.0590404	0.198472	BP0643	BP0643
2666475	78.9109	0.363618	0.20371	1.78498	0.0742649	0.230374	BP3308	BP3308
2665629	102.551	0.362987	0.182074	1.99362	0.0461932	0.170421	BP1476	BP1476
2666768	19.1817	0.362659	0.325015	1.11582	0.264498	0.501636	BP3423	BP3423
2664376	47.484	0.362323	0.210723	1.71943	0.0855363	0.253472	BP0914	BP0914
2665690	133.437	0.361935	0.192806	1.8772	0.0604913	0.201618	BP1174	BP1174
2667700	43.3759	0.361823	0.267863	1.35077	0.176768	0.393027	BP0892	BP0892
2667147	91.9926	0.361601	0.167563	2.158	0.030928	0.129866	BP2627	BP2627
2664064	288.213	0.361053	0.127112	2.84043	0.00450522	0.0401231	BP0535	BP0535
2667330	611.083	0.360918	0.129761	2.7814	0.0054125	0.0441495	BP2712	BP2712
2664513	35.0292	0.360367	0.279051	1.2914	0.196565	0.417126	BP0641	BP0641
2665979	45.6854	0.360235	0.220756	1.63182	0.102717	0.284432	BP0070	BP0070
2665534	35.9212	0.359608	0.278678	1.2904	0.19691	0.417126	BP2690	BP2690
2667719	10.8855	0.359584	0.459024	0.783367	0.433411	NA	BP0997	BP0997
2665097	2.70997	0.359287	0.896852	0.40061	0.688708	NA	flgG	flgG
2665181	10.5291	0.359235	0.502837	0.714418	0.474969	NA	flgK	flgK
2664697	5.04858	0.359006	0.607898	0.590569	0.554809	NA	BP0510	BP0510
2665661	64.4043	0.358739	0.19408	1.84841	0.0645436	0.208762	acnA	acnA
2665625	264.441	0.358345	0.153828	2.32952	0.0198315	0.0990975	fdhA	fdhA
2666783	3.8628	0.357408	0.62771	0.569384	0.569096	NA	BP1552	BP1552
2665958	305.251	0.356195	0.161671	2.20321	0.0275798	0.12086	bscE	bscE
2667461	260.486	0.355728	0.186131	1.91117	0.0559826	0.191404	BP2229	BP2229
2664002	1067.65	0.355228	0.124695	2.84878	0.00438869	0.0396333	gcvP	gcvP
2664272	7.13777	0.35457	0.472895	0.749788	0.453383	NA	BP0401	BP0401
2665109	32.2316	0.353663	0.272337	1.29862	0.194073	0.41295	BP3860	BP3860
2667601	163.621	0.353626	0.167804	2.10737	0.0350855	0.141754	fabG	fabG
2666667	20.7224	0.353356	0.354993	0.995388	0.319547	0.559842	BP1933	BP1933
2664377	118.216	0.353273	0.15128	2.33523	0.0195314	0.0984781	BP0300	BP0300
2666383	113.978	0.352667	0.157009	2.24616	0.0246936	0.114419	fahA	fahA
2665107	20.0688	0.352451	0.326288	1.08018	0.280061	0.520091	BP3858	BP3858
2665649	116.869	0.351993	0.173333	2.03073	0.0422828	0.159912	BP1948	BP1948
2665133	12.4041	0.351589	0.39616	0.887493	0.374814	NA	fliL	fliL
2665100	57.6047	0.351399	0.224148	1.56771	0.116949	0.309961	BP1312	BP1312
2664404	20.2023	0.351327	0.345771	1.01607	0.309597	0.547329	BP0427	BP0427
2666265	56.6478	0.350623	0.222423	1.57638	0.114939	0.30709	BP1684	BP1684
2667231	42.7069	0.350623	0.261965	1.33843	0.180756	0.39755	BP1520	BP1520
2665412	4486.62	0.349448	0.142435	2.45338	0.014152	0.0791987	ptlD	ptlD
2666075	40.8816	0.348131	0.22846	1.52382	0.127554	0.326069	BP2855	BP2855
2666451	13.3788	0.347803	0.368787	0.943101	0.345629	0.585115	BP3382	BP3382
2665961	7.84712	0.347784	0.456933	0.761127	0.446581	NA	BP2266	BP2266
2667610	62.5444	0.347636	0.188492	1.8443	0.0651391	0.209724	BP2607	BP2607
2665088	876.524	0.345494	0.138779	2.48953	0.0127912	0.0739959	BP3813	BP3813
2664337	85.514	0.344497	0.153073	2.25054	0.0244148	0.113604	BP0117	BP0117
2665691	157.327	0.344389	0.164927	2.08812	0.0367867	0.145088	BP1175	BP1175
2667604	57.3228	0.343795	0.199524	1.72307	0.0848751	0.252189	BP1827	BP1827
2665687	183.181	0.342981	0.133433	2.57043	0.0101573	0.0658502	BP2940	BP2940
2664317	5.70154	0.342838	0.554316	0.61849	0.536253	NA	BP0311	BP0311
2664767	12.9191	0.342293	0.339885	1.00708	0.313894	0.552861	BP0583	BP0583
2667762	1229.91	0.342016	0.183775	1.86106	0.0627362	0.205751	BP0624	BP0624
2666093	10.7265	0.341987	0.461802	0.74055	0.458966	NA	BP2000	BP2000
2664022	9.32559	0.341304	0.496982	0.686753	0.492238	NA	BP1067	BP1067
2665253	942.426	0.341246	0.108319	3.15038	0.00163061	0.0197883	BP0965	BP0965
2664941	7.76733	0.340554	0.499659	0.681574	0.495509	NA	BP3697	BP3697
2664298	452.158	0.340336	0.104436	3.2588	0.00111884	0.0153171	BP0561	BP0561
2665077	4.13581	0.340229	0.664785	0.511788	0.608799	NA	BP3805	BP3805
2666890	27.2606	0.339445	0.293791	1.15539	0.247929	0.479503	BP1685	BP1685
2665662	46.0339	0.339331	0.223008	1.52161	0.128106	0.32634	BP2370	BP2370
2664101	378.666	0.338525	0.126821	2.66932	0.00760039	0.055127	ggt	ggt
2666355	34.8209	0.338209	0.265614	1.27331	0.202909	0.423563	BP2219	BP2219
2666984	172.525	0.336574	0.172266	1.9538	0.0507243	0.181283	BP2147	BP2147
2666023	1.08701	0.336502	1.24912	0.26939	0.787629	NA	BP2579	BP2579
2666657	143.795	0.335207	0.131173	2.55546	0.0106049	0.0671089	BP2162	BP2162
2664517	4.56552	0.334955	0.630632	0.531142	0.59532	NA	BP0911	BP0911
2667404	132.244	0.334668	0.162336	2.06157	0.0392486	0.152482	BP2291	BP2291
2664253	77.4498	0.334065	0.163881	2.03846	0.041504	0.158138	BP0519	BP0519
2664179	1161.1	0.332635	0.0942822	3.52807	0.000418597	0.00801625	BP0184	BP0184
2667761	1013.3	0.331937	0.192281	1.72631	0.0842909	0.251355	BP0623	BP0623
2667043	931.947	0.33173	0.140209	2.36596	0.0179834	0.093825	BP2924	BP2924
2664184	19.1858	0.331321	0.331987	0.997993	0.318283	0.558185	BP0816	BP0816
2664558	40.4309	0.330938	0.240153	1.37803	0.168194	0.382931	BP1008	BP1008
2666994	8.01818	0.330686	0.44197	0.748211	0.454333	NA	BP2092	BP2092
2664434	12.9056	0.330615	0.359267	0.920249	0.357443	0.59574	gltJ	gltJ
2666084	39.2564	0.330333	0.212138	1.55716	0.119433	0.313785	BP1307	BP1307
2667741	25.5278	0.330291	0.308935	1.06913	0.285012	0.525064	BP0674	BP0674
2667388	94.49	0.329178	0.155022	2.12343	0.0337174	0.138161	BP3304	BP3304
2664058	162.276	0.329162	0.122459	2.68794	0.00718946	0.0529304	atoE	atoE
2667408	3.85664	0.328629	0.598716	0.54889	0.583081	NA	BP1139	BP1139
2666529	1550.63	0.328581	0.124849	2.63182	0.00849288	0.059486	BP2497	BP2497
2665369	639.339	0.328506	0.147259	2.2308	0.0256945	0.11688	pdhA	pdhA
2664530	165.757	0.32825	0.486684	0.674463	0.500017	0.710968	BP0258	BP0258
2664768	14.951	0.327304	0.33044	0.99051	0.321925	0.562223	BP0584	BP0584
2664008	1.35444	0.327191	1.16669	0.280444	0.779137	NA	BP0885	BP0885
2667342	616.764	0.32612	0.113561	2.87176	0.00408194	0.0375652	dadA	dadA
2665106	190.724	0.325733	0.117877	2.76334	0.00572137	0.0455646	BP3857	BP3857
2666125	4.29384	0.325617	0.632809	0.514558	0.606862	NA	hmrR	hmrR
2666950	32.494	0.325569	0.255627	1.27361	0.202801	0.423563	BP3453	BP3453
2666055	208.783	0.32483	0.36672	0.885774	0.37574	0.611708	BP2644	BP2644
2667634	13.489	0.324312	0.407247	0.796353	0.425827	0.65538	BP2128	BP2128
2665413	197.134	0.324079	0.153602	2.10985	0.0348711	0.141578	ptlI	ptlI
2667046	278.9	0.324037	0.157954	2.05146	0.040222	0.154768	BP2927	BP2927
2664242	19.4415	0.324012	0.336994	0.961476	0.336313	0.575816	folK	folK
2664027	38.6533	0.323204	0.258686	1.2494	0.211517	0.434302	hmuV	hmuV
2667697	12.6927	0.32309	0.386608	0.835705	0.403321	NA	BP0418	BP0418
2664580	138.095	0.322703	0.166724	1.93556	0.052922	0.185143	BP0937	BP0937
2664734	116.288	0.322606	0.139568	2.31145	0.0208079	0.102869	BP0214	BP0214
2665903	128.834	0.322392	0.156194	2.06405	0.0390131	0.151881	BP3010	BP3010
2666816	26.5428	0.322381	0.320818	1.00487	0.314959	0.554146	BP2868	BP2868
2664364	20.6085	0.322375	0.304482	1.05876	0.289707	0.528717	BP0236	BP0236
2666986	122.491	0.32214	0.164185	1.96206	0.0497557	0.17898	BP2149	BP2149
2665769	84.2454	0.322107	0.174748	1.84327	0.0652897	0.209801	BP2039	BP2039
2667311	240.763	0.322102	0.128397	2.50864	0.0121198	0.0719585	BP2693	BP2693
2666390	58.9605	0.322058	0.242179	1.32983	0.183573	0.401437	BP1652	BP1652
2663996	148.021	0.321874	0.165314	1.94705	0.0515285	0.183366	BP0893	BP0893
2666996	41.8812	0.321183	0.249358	1.28804	0.197732	0.418318	BP2094	BP2094
2666977	99.7097	0.320476	0.179523	1.78515	0.0742366	0.230374	BP2140	BP2140
2666683	88.5057	0.319999	0.153952	2.07857	0.037657	0.147701	BP2485	BP2485
2665414	1147.35	0.319934	0.142498	2.24518	0.0247563	0.11455	ptlE	ptlE
2666252	10.643	0.319615	0.399097	0.800847	0.42322	NA	BP1671	BP1671
2667471	43.5267	0.319372	0.226243	1.41164	0.158057	0.371115	BP2465	BP2465
2666159	45.2677	0.319062	0.218617	1.45946	0.144439	0.35159	BP2303	BP2303
2664121	21.4789	0.318958	0.377861	0.844113	0.398606	0.635506	BP0283	BP0283
2664111	206.595	0.318868	0.160145	1.99112	0.0464675	0.170862	cydB	cydB
2664718	321.377	0.318796	0.11947	2.66842	0.00762094	0.055127	BP0524	BP0524
2664714	811.913	0.318782	0.152062	2.09639	0.0360479	0.143197	BP0500	BP0500
2664764	4.01596	0.31685	0.626838	0.505473	0.613226	NA	BP0580	BP0580
2665782	357.212	0.316373	0.123599	2.55967	0.0104772	0.0667519	glnE	glnE
2666309	3.26527	0.3163	0.729837	0.433384	0.664736	NA	BP3373	BP3373
2664624	26.8783	0.316224	0.311113	1.01643	0.309425	0.547317	BP0778	BP0778
2665403	1002.79	0.315099	0.140088	2.2493	0.0244934	0.113651	ptlG	ptlG
2666024	579.231	0.31436	0.174008	1.80659	0.0708265	0.221994	cysI	cysI
2665659	130.517	0.314052	0.162844	1.92855	0.0537867	0.187525	prpB	prpB
2664827	236.708	0.313571	0.208105	1.50679	0.131864	0.330708	BP3479	BP3479
2664641	4.73205	0.31329	0.646474	0.484613	0.627951	NA	cheY	cheY
2664123	11.1206	0.313288	0.493619	0.634677	0.525639	NA	BP1048	BP1048
2665437	83.6798	0.312746	0.169995	1.83973	0.0658073	0.211259	BP2355	BP2355
2665858	16506.7	0.312411	0.100516	3.10809	0.00188303	0.0219255	BP2982	BP2982
2665536	8.76853	0.312031	0.436933	0.71414	0.475141	NA	BP2672	BP2672
2666234	19.9455	0.311576	0.286764	1.08653	0.277246	0.51727	BP1823	BP1823
2667179	163.293	0.31116	0.157387	1.97703	0.0480379	0.174698	BP2655	BP2655
2663963	51.5844	0.310924	0.209731	1.48249	0.138211	0.341671	BP0299	BP0299
2666654	174.808	0.310914	0.160541	1.93667	0.0527857	0.185064	BP2159	BP2159
2667668	212.949	0.310906	0.204305	1.52177	0.128066	0.32634	BP3249	BP3249
2666005	30.537	0.310203	0.254944	1.21675	0.223699	0.451429	BP2208	BP2208
2667105	17.4585	0.309026	0.327645	0.943174	0.345592	0.585115	BP2833	BP2833
2665305	238.188	0.309009	0.146575	2.1082	0.0350139	0.141754	rfbD	rfbD
2667387	185.634	0.308877	0.121173	2.54905	0.0108016	0.0678871	BP3303	BP3303
2665628	134.047	0.308637	0.158607	1.94593	0.0516636	0.183453	fdhC	fdhC
2665837	285.358	0.308274	0.138889	2.21957	0.026448	0.118132	BP1734	BP1734
2666649	129.596	0.30823	0.145081	2.12454	0.033625	0.138154	BP1975	BP1975
2665650	150.805	0.308056	0.179719	1.7141	0.08651	0.254553	BP1949	BP1949
2664562	34.7341	0.307927	0.24913	1.23601	0.216456	0.441032	BP0834	BP0834
2664103	366.092	0.307862	0.138413	2.22423	0.0261327	0.117872	BP0262	BP0262
2667669	159.38	0.30755	0.159899	1.9234	0.0544303	0.189023	BP3250	BP3250
2666096	37.2863	0.307223	0.235023	1.30721	0.191143	0.410122	BP2003	BP2003
2667611	8.51189	0.306947	0.45026	0.681712	0.495421	NA	BP2608	BP2608
2666936	1517.55	0.306276	0.136508	2.24365	0.0248547	0.114845	dnt	dnt
2664286	35.2782	0.306261	0.245711	1.24643	0.212606	0.4356	BP0412	BP0412
2666404	47.4823	0.305939	0.208691	1.46599	0.14265	0.348783	BP1667	BP1667
2666797	140.996	0.305298	0.195412	1.56233	0.118211	0.31181	BP1532	BP1532
2666608	82.8585	0.305216	0.16887	1.8074	0.0706996	0.221807	BP1086	BP1086
2666090	107.408	0.305036	0.164012	1.85984	0.0629078	0.205751	BP2280	BP2280
2667171	24.989	0.304882	0.27436	1.11125	0.266462	0.503588	BP2647	BP2647
2666641	6.64682	0.303711	0.525688	0.57774	0.563439	NA	BP1966	BP1966
2664563	134.55	0.303126	0.194975	1.55469	0.12002	0.314828	BP0835	BP0835
2666296	13.6556	0.301831	0.381051	0.792101	0.428302	0.656958	BP3359	BP3359
2664441	12.7424	0.299818	0.391792	0.765248	0.444124	NA	BP0507	BP0507
2667134	118.213	0.299436	0.239166	1.252	0.21057	0.433891	bscK	bscK
2667716	49.1672	0.299027	0.210283	1.42202	0.15502	0.367348	BP0650	BP0650
2664933	568.401	0.298317	0.15445	1.93147	0.0534247	0.186705	kup	kup
2666070	205.68	0.298042	0.151545	1.96669	0.0492185	0.177626	panB	panB
2666681	150.286	0.29767	0.141569	2.10265	0.0354962	0.142249	kdpD	kdpD
2665402	1584.07	0.29761	0.144999	2.05249	0.0401221	0.154583	ptlF	ptlF
2665270	29.0149	0.297382	0.301101	0.987646	0.323326	0.563185	BP1208	BP1208
2666468	4.932	0.297302	0.56695	0.524388	0.600008	NA	BP3313	BP3313
2664147	181.635	0.297288	0.130386	2.28006	0.0226044	0.107598	BP0292	BP0292
2664915	42.4264	0.296977	0.217284	1.36677	0.171698	0.386438	BP3519	BP3519
2667283	16.6198	0.29672	0.367257	0.807936	0.419127	0.650689	BP2553	BP2553
2665013	382.802	0.296672	0.0976218	3.03899	0.00237372	0.0254781	BP3747	BP3747
2665182	10.6236	0.296641	0.409069	0.72516	0.468354	NA	flgL	flgL
2667754	79.0646	0.296304	0.24493	1.20975	0.226376	0.45426	BP0686	BP0686
2665282	8.29644	0.295523	0.527091	0.560669	0.575023	NA	fliF	fliF
2666628	173.823	0.295389	0.155767	1.89635	0.0579133	0.195982	glnQ	glnQ
2667274	20.0708	0.295266	0.370421	0.797109	0.425388	0.65538	BP2406	BP2406
2666205	36.202	0.293534	0.229977	1.27636	0.201827	0.422395	BP2106	BP2106
2664102	29.1786	0.293286	0.264285	1.10973	0.267115	0.504533	BP0261	BP0261
2664012	49.1067	0.293275	0.207749	1.41168	0.158045	0.371115	accC	accC
2667547	592.427	0.292801	0.120035	2.4393	0.0147157	0.0820762	BP2049	BP2049
2665411	5717.37	0.292455	0.115989	2.5214	0.011689	0.0706673	ptlC	ptlC
2667764	539.155	0.291941	0.174958	1.66864	0.095189	0.270869	BP0626	BP0626
2666812	45.2455	0.291615	0.222658	1.3097	0.190297	0.409447	BP2864	BP2864
2664588	2.87313	0.291411	0.748877	0.389131	0.69718	NA	BP0932	BP0932
2665002	322.478	0.291148	0.133154	2.18655	0.0287752	0.124454	BP3736	BP3736
2665292	26.3153	0.291131	0.294541	0.988421	0.322947	0.562821	flhA	flhA
2666969	1.98398	0.29063	0.959887	0.302776	0.762061	NA	BP1177	BP1177
2666279	50.4305	0.290612	0.208072	1.39669	0.162506	0.375896	BP2883	BP2883
2665703	703.826	0.290183	0.125639	2.30966	0.0209069	0.102869	BP2993	BP2993
2664743	90.241	0.289567	0.159102	1.82001	0.0687576	0.216833	psiF	psiF
2665475	3.25765	0.289295	0.650556	0.44469	0.656544	NA	BP3103	BP3103
2664334	547.208	0.289121	0.0904333	3.19707	0.00138832	0.0178969	BP0181	BP0181
2667341	622.56	0.287725	0.12747	2.25719	0.0239961	0.112764	BP2633	BP2633
2664185	34.638	0.287641	0.241215	1.19247	0.233078	0.462243	BP0817	BP0817
2664350	11.0415	0.287442	0.405453	0.708942	0.478361	NA	BP0644	BP0644
2663992	207.833	0.287264	0.127045	2.26113	0.0237514	0.111932	BP0303	BP0303
2667148	294.29	0.287239	0.138225	2.07805	0.0377046	0.147701	BP2629	BP2629
2665312	55.6739	0.287178	0.205156	1.3998	0.161572	0.375377	BP1269	BP1269
2665899	23.2016	0.286961	0.308098	0.931396	0.351649	0.59037	pagP	pagP
2664308	2290.89	0.286794	0.124129	2.31045	0.0208631	0.102869	bfrD	bfrD
2664811	75.4414	0.28618	0.185746	1.5407	0.123389	0.320367	BP3461	BP3461
2667331	232.498	0.286155	0.16178	1.76879	0.0769297	0.235989	BP2713	BP2713
2664929	1083.47	0.286115	0.0943627	3.03208	0.00242874	0.0257898	ndh	ndh
2667495	194.576	0.285311	0.150648	1.8939	0.0582385	0.196882	ompR	ompR
2667573	479.124	0.284331	0.0988715	2.87576	0.00403058	0.0373356	coaE	coaE
2665162	117.793	0.284215	0.150487	1.88864	0.0589399	0.198472	BP3543	BP3543
2665944	165.149	0.283967	0.155335	1.82809	0.0675364	0.214113	BP1449	BP1449
2665759	558.268	0.283853	0.137898	2.05842	0.0395495	0.153248	ptsI	ptsI
2666261	26.271	0.283701	0.286748	0.989375	0.32248	0.562421	arsH	arsH
2667075	842.948	0.283345	0.101656	2.78728	0.00531525	0.0440236	ompQ	ompQ
2666917	710.899	0.283164	0.103114	2.74612	0.00603038	0.0473428	BP2977	BP2977
2665084	1052.46	0.282651	0.107528	2.62862	0.00857316	0.0597022	BP3814	BP3814
2666627	308.309	0.282599	0.147006	1.92236	0.05456	0.189077	glnP	glnP
2667447	89.1089	0.28223	0.203336	1.388	0.165137	0.379139	BP1896	BP1896
2665685	391.249	0.28214	0.119052	2.36989	0.0177932	0.0933814	BP2938	BP2938
2667524	43.2151	0.282055	0.245784	1.14757	0.251146	0.484594	BP3188	BP3188
2665085	776.995	0.281458	0.118165	2.3819	0.0172238	0.0914361	BP3815	BP3815
2665466	59.2018	0.281266	0.260163	1.08111	0.279647	0.519752	BP3101	BP3101
2666276	17.3093	0.281212	0.367037	0.766167	0.443577	0.669509	BP2880	BP2880
2667459	174.019	0.281155	0.186955	1.50386	0.132617	0.331615	BP2227	BP2227
2665433	585.149	0.280854	0.111111	2.52768	0.0114819	0.0700546	BP2351	BP2351
2664610	3.3285	0.280702	0.689877	0.406887	0.684091	NA	BP0797	BP0797
2666154	68.0146	0.2805	0.190283	1.47412	0.140449	0.344929	BP2298	BP2298
2666626	495.801	0.280159	0.10365	2.70294	0.00687301	0.0514969	glnH	glnH
2664803	296.294	0.279645	0.133005	2.10251	0.0355086	0.142249	BP1065	BP1065
2665886	3.43351	0.279634	0.766047	0.365035	0.715085	NA	BP2944	BP2944
2664668	867.932	0.278102	0.0966262	2.87812	0.00400055	0.0372298	lldD	lldD
2666025	118.139	0.277823	0.208071	1.33523	0.181801	0.398616	BP3433	BP3433
2665761	54.5801	0.277683	0.209364	1.32631	0.184736	0.403183	osmC	osmC
2664029	179.189	0.27718	0.139945	1.98064	0.0476318	0.173985	bhuS	bhuS
2666860	64.5815	0.277154	0.185135	1.49704	0.134383	0.333492	kdgT	kdgT
2666645	11.4676	0.27713	0.452054	0.613046	0.539846	NA	pgi	pgi
2665935	259.629	0.276375	0.141661	1.95096	0.0510617	0.182096	BP1440	BP1440
2667632	47.1998	0.275963	0.236833	1.16522	0.24393	0.476216	BP2126	BP2126
2664826	94.2824	0.275777	0.247134	1.1159	0.264465	0.501636	BP3477	BP3477
2664285	55.4439	0.27517	0.199764	1.37748	0.168365	0.382931	BP0411	BP0411
2667724	12.6913	0.274814	0.378527	0.726011	0.467832	NA	BP0657	BP0657
2665957	1285.86	0.274625	0.135351	2.02898	0.0424604	0.159989	bscD	bscD
2666086	206.674	0.273509	0.115666	2.36465	0.0180473	0.0940104	BP1611	BP1611
2665686	1021.51	0.27337	0.093857	2.91262	0.00358408	0.034318	BP2939	BP2939
2664045	33.5673	0.273342	0.256823	1.06432	0.287185	0.527005	BP0890	BP0890
2666375	487.823	0.273215	0.106465	2.56625	0.0102804	0.0661338	lolB	lolB
2666805	136.548	0.272166	0.155058	1.75525	0.0792173	0.239677	BP1536	BP1536
2664402	9.24469	0.27201	0.441611	0.615949	0.537928	NA	BP0639	BP0639
2667003	96.3436	0.271394	0.170185	1.5947	0.11078	0.298384	BP2101	BP2101
2666274	380.093	0.271267	0.129529	2.09426	0.036237	0.143604	BP2878	BP2878
2664836	87.1649	0.270938	0.180259	1.50305	0.132826	0.331615	BP3488	BP3488
2664751	50.2509	0.270936	0.233508	1.16028	0.245933	0.47707	catJ	catJ
2666897	182.785	0.270554	0.12001	2.25443	0.0241693	0.113183	BP3277	BP3277
2666185	3.33994	0.270132	0.722019	0.374134	0.708304	NA	BP3164	BP3164
2667192	245.082	0.269911	0.158537	1.70251	0.0886602	0.258339	BP1643	BP1643
2666857	38.3859	0.269366	0.262372	1.02665	0.304583	0.541645	paaG	paaG
2664035	388.234	0.268548	0.161688	1.6609	0.0967332	0.273445	cydA	cydA
2667162	28.8894	0.26819	0.253361	1.05853	0.289813	0.528717	BP2656	BP2656
2664450	14.1895	0.26745	0.386036	0.69281	0.488429	0.699595	BP0435	BP0435
2666991	10.0161	0.267409	0.430539	0.621102	0.534532	NA	BP2969	BP2969
2666830	74.8901	0.267159	0.17032	1.56857	0.116749	0.309928	BP1543	BP1543
2666815	36.4377	0.266554	0.241274	1.10478	0.269257	0.507688	BP2867	BP2867
2666373	93.2929	0.266309	0.191322	1.39194	0.163942	0.377444	modC	modC
2667518	40.7439	0.266229	0.244348	1.08955	0.275912	0.516731	BP3181	BP3181
2663962	171.723	0.265761	0.151083	1.75904	0.0785704	0.238568	BP0298	BP0298
2664383	349.944	0.265638	0.117902	2.25304	0.0242564	0.113183	BP0410	BP0410
2667734	340.189	0.265602	0.12803	2.07453	0.0380298	0.148576	BP0667	BP0667
2667276	79.8996	0.265549	0.168791	1.57324	0.115663	0.308454	BP2408	BP2408
2664985	87.0541	0.265522	0.196548	1.35092	0.176719	0.393027	BP3683	BP3683
2665646	40.3661	0.265443	0.233379	1.13739	0.255374	0.490212	BP1167	BP1167
2664073	59.4721	0.264905	0.226147	1.17138	0.241445	0.473421	BP0444	BP0444
2666476	182.531	0.264737	0.135293	1.95676	0.0503754	0.180426	BP3309	BP3309
2667082	203.318	0.264679	0.154994	1.70767	0.0876979	0.256437	BP2073	BP2073
2666250	56.8859	0.264374	0.190576	1.38724	0.16537	0.379412	BP0068	BP0068
2664394	162.112	0.264265	0.170892	1.54639	0.122011	0.317536	BP0403	BP0403
2664871	56.8081	0.263787	0.212711	1.24012	0.21493	0.438732	BP3644	BP3644
2666927	214.438	0.263714	0.147301	1.7903	0.0734049	0.228562	BP2805	BP2805
2665073	453.921	0.263706	0.096315	2.73796	0.00618221	0.0481485	BP3801	BP3801
2667689	82.4824	0.263391	0.195384	1.34807	0.177636	0.393389	BP0338	BP0338
2664652	25.7085	0.263223	0.31044	0.847902	0.396492	0.632999	BP0472	BP0472
2665688	19.7314	0.262711	0.34696	0.75718	0.448942	0.672129	BP2941	BP2941
2665197	391.996	0.262652	0.127083	2.06677	0.0387555	0.151055	BP3574	BP3574
2665385	36.9202	0.261113	0.225051	1.16024	0.245951	0.47707	fliM	fliM
2664291	416.501	0.2609	0.137429	1.89843	0.0576393	0.195255	bfr	bfr
2665368	1097.78	0.260839	0.130332	2.00134	0.0453562	0.168251	BP0628	BP0628
2666658	67.906	0.260732	0.204335	1.276	0.201954	0.422395	BP2163	BP2163
2664021	356.099	0.260579	0.124602	2.09128	0.0365027	0.144312	BP1066	BP1066
2665622	230.183	0.26053	0.138561	1.88026	0.0600727	0.200424	BP1469	BP1469
2667483	330.978	0.259788	0.123383	2.10554	0.0352441	0.142048	BP3271	BP3271
2666202	167.73	0.259344	0.226496	1.14502	0.252199	0.486059	BP2103	BP2103
2665279	194.981	0.259196	0.13022	1.99045	0.0465414	0.170944	BP0101	BP0101
2665384	8.77591	0.25896	0.470901	0.549924	0.582372	NA	fliN	fliN
2664920	110.258	0.25876	0.154344	1.67651	0.0936377	0.268264	BP3524	BP3524
2665757	18.9271	0.258648	0.325666	0.794213	0.427071	0.656256	BP2591	BP2591
2663988	226.337	0.257868	0.15507	1.66291	0.0963312	0.273241	gcvH	gcvH
2666132	5.90739	0.257675	0.532305	0.484073	0.628334	NA	BP0704	BP0704
2666292	11.3253	0.257116	0.407759	0.630561	0.528328	NA	BP3355	BP3355
2667123	293.64	0.256026	0.133807	1.91339	0.0556976	0.191404	BP1842	BP1842
2664949	35.5476	0.255389	0.249757	1.02255	0.306521	0.54305	BP3708	BP3708
2664246	561.877	0.25521	0.105601	2.41673	0.0156607	0.0853355	purT	purT
2665072	710.845	0.255118	0.102592	2.48672	0.0128927	0.0740271	BP3800	BP3800
2666798	170.997	0.254923	0.144742	1.76122	0.0782013	0.237806	BP1533	BP1533
2666916	309.579	0.252997	0.140659	1.79865	0.0720742	0.22463	BP2750	BP2750
2667407	509.91	0.252922	0.116378	2.17329	0.0297588	0.126887	BP0151	BP0151
2665190	133.274	0.252597	0.16136	1.56543	0.117483	0.310881	BP3567	BP3567
2667677	151.817	0.252356	0.162982	1.54837	0.121532	0.317036	rnhA	rnhA
2664550	26.2219	0.252139	0.302904	0.832407	0.405179	0.639647	BP0927	BP0927
2664755	29.6013	0.252117	0.305585	0.825032	0.409353	0.643353	BP0224	BP0224
2667602	16.8337	0.251462	0.360858	0.696847	0.485899	0.697784	BP1825	BP1825
2664732	617.153	0.251216	0.104565	2.40249	0.016284	0.0875159	BP0335	BP0335
2666418	409.896	0.250654	0.100939	2.48322	0.0130202	0.0744155	garK	garK
2665911	2735.19	0.25062	0.113623	2.20572	0.0274034	0.12086	ftsZ	ftsZ
2666400	114.508	0.250231	0.178166	1.40448	0.160175	0.374232	BP1663	BP1663
2667178	60.6207	0.248428	0.204251	1.21629	0.223875	0.451429	BP2654	BP2654
2664028	41.4052	0.248272	0.212974	1.16574	0.24372	0.476087	BP0533	BP0533
2665791	81.6537	0.247958	0.192866	1.28565	0.198566	0.418732	BP1460	BP1460
2666787	308.352	0.24781	0.10519	2.35583	0.0184813	0.0955204	BP1556	BP1556
2664655	521.003	0.24773	0.117928	2.1007	0.0356675	0.142386	BP0536	BP0536
2665601	38.5694	0.246967	0.235645	1.04805	0.294617	0.532534	BP2812	BP2812
2665386	150.632	0.246585	0.139761	1.76433	0.0776767	0.237183	BP1168	BP1168
2667323	296.123	0.245947	0.113692	2.16328	0.0305195	0.128477	BP2705	BP2705
2666421	248.283	0.245733	0.124779	1.96934	0.0489145	0.177302	BP3335	BP3335
2666976	418.606	0.245705	0.156246	1.57256	0.115822	0.308454	BP2139	BP2139
2665167	144.218	0.245594	0.206013	1.19213	0.233211	0.462243	BP3548	BP3548
2666002	94.0763	0.245576	0.17517	1.40193	0.160936	0.374835	BP2179	BP2179
2666542	817.091	0.244888	0.0748831	3.27027	0.00107443	0.0150107	BP3060	BP3060
2666164	263.533	0.244666	0.15603	1.56807	0.116866	0.309961	glcE	glcE
2664854	44.7759	0.244584	0.219552	1.11401	0.265274	0.502096	BP3842	BP3842
2664691	803.726	0.244451	0.121256	2.01599	0.0438015	0.164343	BP0499	BP0499
2664561	264.952	0.244083	0.141465	1.7254	0.084456	0.251621	BP0833	BP0833
2665360	133.797	0.243907	0.151155	1.61362	0.106611	0.290641	BP1299	BP1299
2664371	219.217	0.24321	0.126129	1.92827	0.0538218	0.187525	BP0062	BP0062
2666891	31.314	0.243101	0.276573	0.878973	0.379416	0.615877	BP1686	BP1686
2664252	25.2441	0.242674	0.267778	0.906252	0.364803	0.601888	BP0518	BP0518
2663987	82.5185	0.242089	0.179254	1.35053	0.176845	0.393027	BP0266	BP0266
2666489	66.6084	0.24144	0.206481	1.16931	0.242281	0.473835	BP1601	BP1601
2666948	20.0095	0.241167	0.319055	0.755877	0.449723	0.672524	BP3451	BP3451
2666000	140.459	0.241052	0.154025	1.56502	0.117577	0.310881	BP2177	BP2177
2666541	330.141	0.240935	0.11595	2.07792	0.0377165	0.147701	cca	cca
2664983	271.078	0.240701	0.11047	2.17889	0.0293398	0.125747	glcC	glcC
2667723	12.6188	0.239813	0.445625	0.538149	0.590474	NA	BP0656	BP0656
2667572	467.526	0.239792	0.102784	2.33296	0.0196501	0.0986374	BP3816	BP3816
2664575	8.94371	0.239788	0.467428	0.512994	0.607955	NA	fliA	fliA
2664316	1824.4	0.23873	0.0898119	2.65812	0.00785788	0.0564711	mrcA	mrcA
2664643	9.96968	0.238629	0.440534	0.541682	0.588038	NA	tsr	tsr
2664065	717.919	0.237829	0.0931812	2.55233	0.0107006	0.0674647	BP0183	BP0183
2665637	180.663	0.237714	0.128626	1.8481	0.0645883	0.208762	BP3420	BP3420
2666088	309.078	0.23758	0.142441	1.66792	0.0953313	0.270869	BP1613	BP1613
2665154	2.96405	0.237413	0.784524	0.302621	0.762179	NA	BP1332	BP1332
2666211	5.17473	0.236873	0.671865	0.352561	0.724418	NA	BP2112	BP2112
2665730	494.534	0.236373	0.114996	2.05548	0.0398323	0.153805	BP2377	BP2377
2667504	90.7765	0.236036	0.155597	1.51697	0.129275	0.32819	BP3220	BP3220
2666656	71.18	0.235942	0.256578	0.919572	0.357796	0.595968	BP2161	BP2161
2667025	15.1209	0.235465	0.349001	0.674684	0.499877	0.710968	fliS	fliS
2667469	225.791	0.235385	0.118951	1.97884	0.0478342	0.17434	fauA	fauA
2667363	230.87	0.234205	0.156302	1.49841	0.134027	0.333356	BP3143	BP3143
2666858	17.6076	0.233821	0.315124	0.741995	0.45809	0.680562	BP1809	BP1809
2665611	53.3706	0.23309	0.225746	1.03253	0.301824	0.539343	BP2837	BP2837
2665434	192.641	0.232834	0.155106	1.50113	0.133323	0.332104	BP2352	BP2352
2664916	51.327	0.232766	0.189844	1.22609	0.220163	0.446936	BP3520	BP3520
2664510	495.547	0.23217	0.104551	2.22064	0.0263755	0.118132	BP0386	BP0386
2665405	229.494	0.231736	0.210587	1.10043	0.271145	0.510401	BP3797	BP3797
2664621	79.7392	0.231519	0.171976	1.34623	0.178229	0.393911	BP1018	BP1018
2667735	15.2577	0.23127	0.341877	0.67647	0.498743	0.709766	BP0668	BP0668
2664528	101.92	0.23078	0.157677	1.46363	0.143296	0.350103	ogt	ogt
2665998	12.5158	0.230656	0.444797	0.518565	0.604064	NA	BP2175	BP2175
2665291	12.5542	0.230655	0.41578	0.554753	0.579064	NA	flgD	flgD
2665843	315.093	0.23043	0.163121	1.41264	0.157762	0.370948	cphA	cphA
2665269	59.664	0.229979	0.196642	1.16953	0.242191	0.473835	BP1207	BP1207
2664804	925.052	0.229947	0.175213	1.31238	0.189391	0.408763	BP0625	BP0625
2664633	126.339	0.229533	0.189889	1.20878	0.226749	0.454497	BP0832	BP0832
2665408	4549.93	0.229526	0.0983688	2.33332	0.0196312	0.0986374	ptxC	ptxC
2665302	426.092	0.228896	0.117624	1.94599	0.0516559	0.183453	BP0101B	BP0101B
2666381	94.0132	0.228383	0.181004	1.26176	0.207036	0.429213	BP3133	BP3133
2665737	95.6336	0.228308	0.140924	1.62007	0.105217	0.288323	BP2384	BP2384
2667473	48.8101	0.227873	0.220617	1.03289	0.301655	0.539332	BP2467	BP2467
2667004	887.581	0.227811	0.102587	2.22065	0.0263748	0.118132	BP2102	BP2102
2666385	478.845	0.227712	0.135348	1.68242	0.0924878	0.266445	BP3137	BP3137
2664462	12.5738	0.227639	0.423683	0.537285	0.591071	NA	cysN	cysN
2664274	730.77	0.227299	0.111529	2.03804	0.0415463	0.158138	rpoN	rpoN
2666111	137.033	0.2272	0.172268	1.31888	0.187211	0.406707	BP3321	BP3321
2665878	83.3346	0.226994	0.233299	0.972975	0.330566	0.569541	BP2136	BP2136
2664777	13.2122	0.226747	0.424157	0.534583	0.592938	0.781233	BP0594	BP0594
2665514	235.705	0.226606	0.144927	1.56359	0.117914	0.311504	BP2599	BP2599
2664343	140.17	0.225184	0.173044	1.30131	0.193151	0.411782	BP0824	BP0824
2667396	443.553	0.224812	0.11029	2.03837	0.041513	0.158138	BP2282	BP2282
2664497	536.175	0.224291	0.127609	1.75764	0.0788086	0.238877	BP0130	BP0130
2667456	467.507	0.224114	0.137177	1.63375	0.102311	0.284074	BP2233	BP2233
2666553	91.6957	0.223353	0.177904	1.25547	0.20931	0.432052	BP2478	BP2478
2664433	131.018	0.223297	0.136152	1.64006	0.100993	0.281405	BP0061	BP0061
2665495	1501.64	0.223138	0.0938541	2.3775	0.0174304	0.0921005	mucD	mucD
2666980	346.679	0.222945	0.17066	1.30637	0.191428	0.410122	BP2143	BP2143
2667345	407.954	0.222847	0.130106	1.71281	0.0867471	0.254553	BP3232	BP3232
2664592	260.891	0.222802	0.166549	1.33775	0.180978	0.397599	cbpA	cbpA
2664702	128.008	0.22256	0.154794	1.43778	0.150496	0.361082	BP0550	BP0550
2664039	24.5295	0.222538	0.284698	0.781663	0.434413	0.66201	hyuA	hyuA
2667177	46.3567	0.222262	0.207725	1.06999	0.284626	0.525036	BP2653	BP2653
2665111	112.796	0.222179	0.158971	1.39761	0.162231	0.375896	BP3862	BP3862
2666847	53.2241	0.222016	0.231715	0.958142	0.337991	0.577794	BP1205	BP1205
2665447	22.1558	0.220857	0.281739	0.783907	0.433095	0.660609	lrp	lrp
2667713	26.3531	0.220246	0.258827	0.850941	0.394802	0.631264	BP0756	BP0756
2664062	60.586	0.220002	0.209683	1.04922	0.294079	0.532534	BP0532	BP0532
2664661	20.9016	0.219676	0.321095	0.684148	0.493882	0.704665	BP0057	BP0057
2665660	48.3974	0.219439	0.2126	1.03217	0.301991	0.539352	prpC	prpC
2665245	59.9018	0.219217	0.230869	0.949529	0.342352	0.581647	BP3585	BP3585
2664241	119.405	0.219006	0.155627	1.40724	0.159355	0.372713	rocD	rocD
2664810	73.1536	0.218832	0.179336	1.22023	0.222377	0.450051	BP3460	BP3460
2667750	55.5436	0.218409	0.200395	1.08989	0.275761	0.516731	BP0683	BP0683
2666419	276.064	0.218255	0.116872	1.86747	0.0618353	0.204248	pykA	pykA
2666734	176.36	0.217946	0.197151	1.10548	0.268952	0.507522	BP2422	BP2422
2664457	86.3802	0.217439	0.247345	0.879089	0.379353	0.615877	BP0463	BP0463
2666285	132.225	0.217247	0.150302	1.44541	0.148343	0.357165	ribE	ribE
2664892	6099.27	0.216708	0.099832	2.17073	0.0299517	0.127309	brkA	brkA
2664805	36.0805	0.216187	0.244601	0.883836	0.376785	0.612549	BP0653	BP0653
2667153	59.6492	0.215866	0.215069	1.00371	0.315519	0.554755	ecnA2	ecnA2
2666249	85.6776	0.215703	0.183361	1.17638	0.239443	0.470787	BP0067	BP0067
2667457	606.538	0.215057	0.116058	1.85301	0.0638804	0.20739	brpL	brpL
2665081	254.18	0.214371	0.113584	1.88733	0.059116	0.198472	BP3809	BP3809
2664928	523.151	0.213822	0.0987667	2.16492	0.0303936	0.128235	pyrF	pyrF
2664428	11.3305	0.213803	0.411118	0.520053	0.603027	NA	BP0769	BP0769
2665394	22.978	0.212719	0.279798	0.76026	0.447099	0.671459	BP0186	BP0186
2665186	314.915	0.212335	0.126479	1.67881	0.0931893	0.267887	BP3563	BP3563
2667699	13.9932	0.211454	0.393029	0.538011	0.590569	0.78106	BP0176	BP0176
2666545	261.393	0.211376	0.121677	1.73719	0.0823538	0.246466	BP3063	BP3063
2665323	67.3299	0.211165	0.231819	0.910905	0.362345	0.59971	BP1081	BP1081
2665917	36.0965	0.210982	0.226223	0.932629	0.351011	0.589746	BP1926	BP1926
2666060	2124.51	0.210641	0.145137	1.45132	0.146691	0.354993	bapC	bapC
2665353	47.5229	0.210623	0.207621	1.01446	0.310365	0.548394	BP0123	BP0123
2666796	57.3963	0.209939	0.186189	1.12756	0.259507	0.495817	BP0065	BP0065
2665639	13.0544	0.209736	0.369501	0.567619	0.570293	0.768667	hmsR	hmsR
2666059	164.246	0.209701	0.246747	0.849861	0.395402	0.631919	glpR	glpR
3131312	195033	0.208876	0.145569	1.43489	0.151317	0.362221	BPt23	BPt23
2665731	169.501	0.208859	0.17824	1.17178	0.241285	0.473421	BP2378	BP2378
2664129	34.0462	0.207923	0.229217	0.907101	0.364353	0.601727	BP0128	BP0128
2664725	83.9601	0.2077	0.211654	0.981318	0.326436	0.565614	ampG	ampG
2665446	105.207	0.207346	0.14991	1.38314	0.166621	0.381149	BP2087	BP2087
2664499	1.5514	0.207313	1.03962	0.199411	0.841941	NA	BP0443	BP0443
2665406	1471.88	0.206756	0.1166	1.77321	0.076194	0.234166	ptxD	ptxD
2664186	64.2487	0.206709	0.182486	1.13274	0.257325	0.492785	BP0818	BP0818
2667358	205.324	0.20646	0.133218	1.54979	0.121192	0.316648	BP3138	BP3138
2667338	154.066	0.206176	0.140169	1.4709	0.141318	0.346547	BP2564	BP2564
2664909	11.7865	0.205465	0.421462	0.487504	0.625901	NA	BP3512	BP3512
2666961	4.7854	0.205195	0.600088	0.341941	0.732395	NA	BP1781	BP1781
2665254	41.739	0.20468	0.230203	0.88913	0.373933	0.610306	sbp	sbp
2667417	96.6356	0.204536	0.179317	1.14064	0.254021	0.488718	BP1223	BP1223
2666094	13.3088	0.204272	0.366233	0.557765	0.577005	0.771301	BP2001	BP2001
2667712	14.6077	0.204229	0.339456	0.601634	0.547418	0.749729	BP0755	BP0755
2666800	200.571	0.204076	0.158708	1.28585	0.198494	0.418732	BP1535	BP1535
2663979	12.8191	0.202993	0.41361	0.490785	0.623579	NA	BP0297	BP0297
2667200	414.806	0.202472	0.101366	1.99743	0.0457789	0.169459	dps	dps
2666661	21.4094	0.201861	0.274746	0.734721	0.462509	0.682001	BP2166	BP2166
2664663	315.559	0.201055	0.125543	1.60149	0.109269	0.295758	BP0046	BP0046
2665195	486.098	0.200845	0.104987	1.91304	0.0557426	0.191404	BP3572	BP3572
2664748	93.6162	0.200541	0.18668	1.07425	0.282712	0.523253	BP0226	BP0226
2664791	1170.92	0.200279	0.0870261	2.30137	0.0213709	0.103511	BP0608	BP0608
2664092	76.5525	0.199712	0.170563	1.1709	0.24164	0.473421	BP0538	BP0538
2666817	80.0579	0.199502	0.177886	1.12152	0.262067	0.498696	BP2869	BP2869
2666253	11.6002	0.199294	0.390944	0.509776	0.610208	NA	fabG	fabG
2667221	8.53282	0.199215	0.473224	0.420973	0.673775	NA	BP1510	BP1510
2664689	73.8357	0.19911	0.228927	0.869755	0.384434	0.622194	acpD'	acpD'
2666399	296.175	0.198017	0.119946	1.65089	0.0987617	0.277051	BP1662	BP1662
2667234	170.479	0.1977	0.12316	1.60522	0.108444	0.294007	BP1189	BP1189
2667324	295.684	0.197183	0.106376	1.85364	0.06379	0.20739	moaA	moaA
2665432	53.3956	0.197175	0.211827	0.93083	0.351941	0.59037	BP2350	BP2350
2664690	191.499	0.197053	0.118561	1.66204	0.0965052	0.273445	BP0498	BP0498
2664473	20.811	0.196818	0.34787	0.565782	0.571542	0.769723	alkB	alkB
2665359	42.1997	0.196569	0.221152	0.888841	0.374089	0.610306	BP1298	BP1298
2664250	481.336	0.196543	0.101185	1.94241	0.0520874	0.183972	betT	betT
2666448	42.1732	0.196454	0.616176	0.318828	0.749857	0.886327	BP3378	BP3378
2664000	7.92453	0.196022	0.490191	0.399888	0.689239	NA	cheZ	cheZ
2665760	32.7045	0.195831	0.249245	0.785696	0.432046	0.660225	BP1503	BP1503
2665875	22.2303	0.195178	0.270471	0.721622	0.470527	0.68672	BP2135	BP2135
2667448	36.2173	0.194345	0.642368	0.302545	0.762237	0.892014	BP1897	BP1897
2666021	2.06604	0.194294	0.831916	0.23355	0.815334	NA	BP2577	BP2577
2664970	126.615	0.19358	0.135281	1.43095	0.152445	0.363655	BP3672	BP3672
2664590	39.3644	0.193053	0.215208	0.89705	0.369692	0.606933	BP1009	BP1009
2665783	240.587	0.192942	0.118797	1.62413	0.104349	0.287133	BP1261	BP1261
2666690	357.195	0.19267	0.142105	1.35583	0.175153	0.390761	BP2722	BP2722
2665110	41.6454	0.192471	0.238715	0.806278	0.420083	0.650951	BP3861	BP3861
2664765	5.29827	0.192394	0.529604	0.363279	0.716397	NA	BP0581	BP0581
2664866	8.32528	0.191739	0.463508	0.413669	0.679116	NA	BP3854	BP3854
2664240	215.433	0.19018	0.153076	1.24238	0.214095	0.437298	BP0263	BP0263
3131282	101408	0.189735	0.199172	0.952619	0.340783	0.580369	BPt48	BPt48
2664287	493.44	0.189262	0.103466	1.82922	0.0673664	0.213983	BP0162	BP0162
2664220	558.605	0.189053	0.0807204	2.34208	0.0191768	0.0975402	BP0744	BP0744
2664458	3.31228	0.188948	0.706783	0.267336	0.789211	NA	BP0565	BP0565
2665809	5.54895	0.188327	0.534944	0.352049	0.724802	NA	BP3108	BP3108
2666941	210.499	0.187482	0.14339	1.30749	0.191045	0.410122	aat	aat
2665407	2822.57	0.187258	0.0979342	1.91208	0.0558663	0.191404	ptxE	ptxE
2665516	31.1618	0.187162	0.263355	0.710684	0.47728	0.692004	fabG	fabG
2665518	10.3819	0.186543	0.520713	0.358246	0.72016	NA	BP1130	BP1130
2667226	7.31131	0.186496	0.52718	0.353761	0.723518	NA	BP1515	BP1515
2664939	8.63888	0.186401	0.478242	0.389763	0.696711	NA	BP3695	BP3695
2666779	358.219	0.185819	0.120075	1.54753	0.121736	0.317288	BP1548	BP1548
2667288	59.0948	0.185668	0.21101	0.879902	0.378912	0.615663	BP2558	BP2558
2665667	361.613	0.185597	0.102826	1.80496	0.0710807	0.222461	BP2506	BP2506
2667690	10.9592	0.185498	0.450873	0.411419	0.680765	NA	BP0884	BP0884
2666139	57.012	0.184182	0.179885	1.02389	0.305888	0.54305	BP2317	BP2317
2666896	483.216	0.183973	0.0857504	2.14545	0.0319173	0.132842	BP3276	BP3276
2666429	91.0696	0.183776	0.176474	1.04138	0.2977	0.536022	BP2023	BP2023
2667319	230.065	0.183451	0.109456	1.67602	0.0937333	0.268264	BP2701	BP2701
2664553	27.8835	0.183436	0.286993	0.639164	0.522716	0.731317	BP0783	BP0783
2664492	9653.56	0.18291	0.108117	1.69177	0.0906894	0.262176	cyaA	cyaA
2666207	39.0589	0.182824	0.291869	0.626392	0.531058	0.737642	BP2108	BP2108
2665194	210.852	0.182803	0.125616	1.45525	0.145599	0.353126	BP3571	BP3571
2665409	1573.12	0.181849	0.104558	1.73922	0.0819952	0.245837	ptlA	ptlA
2665712	36.9076	0.181748	0.234972	0.773488	0.439234	0.666517	BP1954	BP1954
2665507	10.8021	0.181649	0.433594	0.418939	0.675261	NA	BP2592	BP2592
2664619	42.0396	0.181319	0.234716	0.772501	0.439818	0.666872	BP0826	BP0826
2664885	141.494	0.181034	0.151269	1.19677	0.231396	0.460983	cutA	cutA
2667657	337.422	0.181026	0.129	1.4033	0.160526	0.374524	BP2451	BP2451
2664757	2192.94	0.180767	0.0860849	2.09987	0.03574	0.142487	trkA	trkA
2666736	583.867	0.180424	0.101883	1.77089	0.0765792	0.235131	BP2424	BP2424
2667365	262.747	0.180323	0.139783	1.29002	0.197043	0.417126	BP3145	BP3145
2666546	54.9242	0.180204	0.202763	0.888739	0.374143	0.610306	BP3064	BP3064
2666844	92.1838	0.18012	0.168566	1.06854	0.285275	0.525064	bplG	bplG
2666455	1.15071	0.180061	1.12271	0.16038	0.872582	NA	BP3386	BP3386
2667359	858.395	0.179857	0.0909142	1.97831	0.0478936	0.174364	BP3139	BP3139
2665618	342.663	0.179318	0.108782	1.64841	0.0992695	0.27824	moeA	moeA
2665452	336.564	0.179237	0.13183	1.3596	0.173955	0.390192	lgt	lgt
2664096	107.811	0.179056	0.158327	1.13093	0.258085	0.493955	BP0255	BP0255
2667077	38.1529	0.178863	0.226059	0.791223	0.428814	0.657142	BP3406	BP3406
2665496	923.035	0.17881	0.115277	1.55113	0.12087	0.316289	mucB	mucB
2664769	23.6323	0.17881	0.300875	0.5943	0.552312	0.753361	BP0585	BP0585
2666378	366.491	0.178699	0.10759	1.66093	0.0967284	0.273445	BP3130	BP3130
2664758	781.779	0.178164	0.115796	1.5386	0.123903	0.320786	trkH	trkH
3131284	41455	0.177947	0.183985	0.967186	0.333451	0.572099	BPt50	BPt50
2665001	885.345	0.177829	0.0819616	2.16966	0.0300327	0.127309	glmU	glmU
2666107	1147.13	0.177615	0.0935298	1.89902	0.0575618	0.195192	acnA	acnA
2664026	108.485	0.176911	0.164142	1.07779	0.281127	0.521194	BP0157	BP0157
2664489	612.46	0.176804	0.0898459	1.96786	0.0490845	0.177529	BP0459	BP0459
2665321	6.9224	0.176339	0.513359	0.3435	0.731222	NA	BP1099	BP1099
2665654	170.818	0.176265	0.119415	1.47606	0.139927	0.344329	hemH	hemH
2667630	60.6015	0.174925	0.205047	0.853097	0.393606	0.629959	BP2125	BP2125
2666371	9.16893	0.174865	0.450869	0.387841	0.698134	NA	BP3091	BP3091
2664165	3.13811	0.17423	0.709161	0.245684	0.805927	NA	BP0137	BP0137
2667366	489.617	0.174169	0.131419	1.32529	0.185074	0.403387	BP3146	BP3146
2665055	475.15	0.173963	0.0920373	1.89013	0.0587401	0.198173	hisA	hisA
2667627	32.9598	0.173808	0.230887	0.752785	0.451579	0.673607	BP2122	BP2122
2665025	8.07409	0.173787	0.48522	0.358161	0.720223	NA	BP3720	BP3720
2664223	20.5573	0.173272	0.304009	0.569956	0.568708	0.767361	BP0434	BP0434
2664772	57.2452	0.172669	0.175716	0.98266	0.325775	0.565614	BP0590	BP0590
2665836	147.315	0.172353	0.142434	1.21005	0.226258	0.45426	tesA	tesA
2665916	254.965	0.172247	0.169947	1.01353	0.310806	0.548881	BP1925	BP1925
2664326	61.8195	0.172125	0.191465	0.898988	0.368659	0.605837	BP0901	BP0901
2666033	101.766	0.171823	0.178553	0.962306	0.335896	0.5754	BP3437	BP3437
2666457	43.3662	0.171462	0.21681	0.790841	0.429037	0.657142	BP3388	BP3388
2665410	2095.92	0.171267	0.14098	1.21483	0.224431	0.452	ptlB	ptlB
2667757	321.38	0.171238	0.119856	1.4287	0.153092	0.364624	BP0690	BP0690
2665372	73.9508	0.170543	0.180245	0.946174	0.34406	0.583651	aceE	aceE
2665538	106.276	0.17048	0.222936	0.764701	0.44445	0.670215	fimX	fimX
2664828	24.099	0.169819	0.268372	0.632774	0.526881	0.734044	BP3478	BP3478
2664634	7.59176	0.169472	0.48144	0.35201	0.724831	NA	cheA	cheA
2664533	28.5493	0.169395	0.272502	0.621629	0.534186	0.739247	BP0779	BP0779
2664776	14.7819	0.1689	0.372348	0.453608	0.650111	0.823955	BP0593	BP0593
2664440	50.954	0.168801	0.232957	0.724604	0.468695	0.685122	BP0506	BP0506
2667199	22.2516	0.16878	0.296246	0.569729	0.568862	0.767361	BP1615	BP1615
2666520	13.4029	0.168725	0.417693	0.403946	0.686252	0.850563	BP1998	BP1998
2667635	47.9471	0.16868	0.205171	0.822141	0.410997	0.644972	BP2129	BP2129
2666761	269.531	0.168147	0.106599	1.57738	0.114709	0.306723	ldcA	ldcA
2665775	1682.1	0.167836	0.0921366	1.8216	0.0685161	0.216804	BP1485	BP1485
2666559	9.1794	0.167366	0.442597	0.378145	0.705323	NA	BP1161	BP1161
2667584	20.9995	0.166804	0.323918	0.514959	0.606582	0.793091	BP0148	BP0148
2664463	125.912	0.166712	0.168371	0.990146	0.322103	0.562238	BP0305	BP0305
2666295	33.186	0.166358	0.243568	0.683005	0.494604	0.705391	BP3358	BP3358
2665602	460.826	0.166036	0.0939594	1.76711	0.07721	0.23663	BP2813	BP2813
2666760	240.328	0.165924	0.142508	1.16432	0.244296	0.476651	cumB	cumB
2665477	130.128	0.165921	0.179372	0.92501	0.354961	0.594833	BP3105	BP3105
2666767	1240.37	0.165614	0.12646	1.30962	0.190325	0.409447	BP3422	BP3422
2666958	4.66615	0.165576	0.593929	0.27878	0.780413	NA	copB	copB
2666035	208.813	0.165524	0.120826	1.36994	0.170707	0.385475	bplF	bplF
2667073	195.969	0.165473	0.120932	1.36832	0.171212	0.386131	BP3403	BP3403
2667034	688.584	0.165445	0.0989972	1.67121	0.0946796	0.270504	BP2755	BP2755
2664267	51.963	0.165425	0.232718	0.71084	0.477183	0.692004	BP0632	BP0632
2665763	1215.21	0.165256	0.096439	1.71358	0.0866055	0.254553	BP0205	BP0205
2667277	1142.09	0.165169	0.0913722	1.80765	0.0706616	0.221807	BP2409	BP2409
2665631	104.32	0.165114	0.15198	1.08642	0.277293	0.51727	BP1478	BP1478
2667600	819.753	0.165044	0.130835	1.26146	0.207141	0.429213	phbC	phbC
2665624	170.567	0.16496	0.157445	1.04773	0.294761	0.532534	BP1471	BP1471
2666248	70.2285	0.164862	0.183475	0.898555	0.36889	0.605916	BP1164	BP1164
2667339	24.233	0.164783	0.307704	0.535526	0.592286	0.781233	BP2631	BP2631
2665370	2172.59	0.164249	0.109506	1.49991	0.133639	0.332641	fim2	fim2
2665697	534.015	0.163768	0.0870035	1.88231	0.0597935	0.199693	BP2959	BP2959
2664850	33.2366	0.163461	0.236654	0.690718	0.489743	0.700872	BP3838	BP3838
2665166	105.756	0.163282	0.138661	1.17757	0.238969	0.470413	BP3547	BP3547
2666558	22.6135	0.162313	0.328144	0.494639	0.620855	0.803787	BP1160	BP1160
2664148	63.9287	0.162131	0.202995	0.798693	0.424469	0.655019	BP0294	BP0294
2664548	8.43773	0.161653	0.45329	0.356621	0.721375	NA	BP0925	BP0925
2665913	2693.81	0.161559	0.11922	1.35514	0.175374	0.390992	ftsQ	ftsQ
2664972	47.7222	0.161538	0.221831	0.7282	0.466491	0.682936	BP3674	BP3674
2666087	906.902	0.160958	0.113575	1.4172	0.156425	0.369114	recG	recG
2665787	32.6914	0.160829	0.273615	0.587791	0.556672	0.757748	BP1456	BP1456
2667106	5.42237	0.160768	0.56482	0.284635	0.775924	NA	BP2834	BP2834
2665102	116.48	0.160662	0.170903	0.94008	0.347177	0.586569	BP1314	BP1314
2664692	55.2197	0.160341	0.214317	0.74815	0.45437	0.676247	BP0525	BP0525
2666153	13.4539	0.160338	0.345286	0.464362	0.642388	0.819181	BP2297	BP2297
2666012	22.1252	0.160272	0.273696	0.585585	0.558155	0.758872	BP2214	BP2214
2664145	41.6638	0.1599	0.217786	0.734207	0.462823	0.682001	BP0309	BP0309
2664363	268.834	0.159797	0.1064	1.50185	0.133137	0.332104	BP1056	BP1056
2664490	3330.83	0.159753	0.0846378	1.88749	0.0590943	0.198472	topB	topB
2665004	198.687	0.158683	0.147222	1.07784	0.281103	0.521194	BP3738	BP3738
2666493	245.98	0.158599	0.103777	1.52827	0.126446	0.324741	BP2307	BP2307
2667265	62.5298	0.158558	0.173993	0.911289	0.362143	0.59971	BP3607	BP3607
2666171	584.102	0.158378	0.121282	1.30586	0.191598	0.410122	bph3	bph3
2665431	189.258	0.158225	0.153466	1.03101	0.302536	0.539453	BP2349	BP2349
2665710	739.34	0.157618	0.139956	1.12619	0.260084	0.496347	prmA	prmA
2664891	195.4	0.1576	0.119963	1.31374	0.188932	0.408306	brkB	brkB
2665964	337.808	0.157189	0.139655	1.12555	0.260354	0.496577	BP2269	BP2269
2664922	1170.12	0.156841	0.0933249	1.68059	0.0928429	0.267236	basR	basR
2666778	60.2898	0.156651	0.203656	0.769195	0.441777	0.668138	BP0723	BP0723
2667416	622.422	0.156647	0.108553	1.44305	0.149006	0.358501	BP1222	BP1222
2665956	583.271	0.15648	0.16957	0.922802	0.35611	0.595543	bcrD	bcrD
2665698	1017.32	0.155907	0.0735215	2.12057	0.0339584	0.138723	argC	argC
2666157	54.3714	0.1556	0.202872	0.766987	0.443089	0.669077	BP2301	BP2301
2664051	50.1625	0.155593	0.206334	0.754084	0.450799	0.672746	BP0735	BP0735
2666236	197.422	0.155324	0.139385	1.11435	0.265129	0.502096	BP2521	BP2521
2665990	75.8875	0.155236	0.192976	0.80443	0.421149	0.651993	BP2731	BP2731
2665379	73.8285	0.155218	0.18085	0.858267	0.390745	0.627807	ccrB	ccrB
2665915	120.311	0.155116	0.1477	1.05021	0.293623	0.532357	BP1924	BP1924
2667439	464.402	0.15502	0.103687	1.49508	0.134895	0.334511	BP1887	BP1887
2666813	20.1019	0.154666	0.366743	0.421727	0.673224	0.841022	BP2865	BP2865
2664375	66.7091	0.154597	0.212129	0.728788	0.466132	0.682936	BP0913	BP0913
2667480	707.524	0.154533	0.0902269	1.71271	0.0867651	0.254553	BP3268	BP3268
2664774	57.7793	0.154472	0.2204	0.700872	0.483383	0.695979	BP0592	BP0592
2665378	146.346	0.154087	0.126985	1.21342	0.224967	0.452805	BP1216	BP1216
2665163	12.996	0.154078	0.388472	0.396626	0.691643	0.854049	BP3544	BP3544
2666189	1200.12	0.153866	0.11337	1.3572	0.174719	0.390319	BP1113	BP1113
2664712	216.27	0.153296	0.114804	1.33529	0.181781	0.398616	BP0630	BP0630
2664324	46.3355	0.153262	0.200778	0.763342	0.44526	0.670825	tdcB	tdcB
2667039	140.18	0.153252	0.155487	0.985626	0.324317	0.564022	BP2920	BP2920
2666978	273.913	0.152722	0.131402	1.16225	0.245133	0.47707	BP2141	BP2141
2664905	53.3508	0.152469	0.187139	0.814736	0.415223	0.648579	BP3508	BP3508
2666122	8.54492	0.15246	0.469684	0.324602	0.745482	NA	BP3200	BP3200
2665862	25.1007	0.151899	0.287466	0.528406	0.597218	0.784218	BP2426	BP2426
2665235	90.2814	0.151626	0.176946	0.856906	0.391497	0.628589	BP0100	BP0100
2667707	236.871	0.151425	0.216478	0.699492	0.484244	0.696916	BP0136	BP0136
2666835	388.02	0.150885	0.106111	1.42195	0.155041	0.367348	BP1547	BP1547
2666320	11.7995	0.150224	0.364334	0.412325	0.680102	NA	BP2114	BP2114
2666282	27.6308	0.149978	0.293715	0.510625	0.609613	0.795451	BP2871	BP2871
2667696	8.19072	0.149749	0.509471	0.29393	0.768812	NA	BP0417	BP0417
2665199	529.347	0.149562	0.10875	1.37528	0.169043	0.383065	BP3576	BP3576
2667275	68.2315	0.149413	0.19171	0.779369	0.435762	0.663456	ltaE	ltaE
2665735	2.38212	0.148975	0.839448	0.177468	0.859141	NA	BP2382	BP2382
2664942	94.9814	0.148829	0.242237	0.614397	0.538953	0.742433	BP3698	BP3698
2664822	139.969	0.148725	0.126293	1.17762	0.238949	0.470413	BP3472	BP3472
2667264	515.962	0.14869	0.0995082	1.49425	0.135111	0.334797	BP3606	BP3606
2665603	207.978	0.148508	0.139313	1.066	0.286422	0.52659	BP2814	BP2814
2667686	55.8352	0.148423	0.18093	0.820331	0.412027	0.645458	dld	dld
2666901	146.487	0.148362	0.162952	0.910464	0.362578	0.59971	BP2732	BP2732
2666433	49.683	0.148264	0.263064	0.563607	0.573022	0.770302	BP2027	BP2027
2666113	3.51943	0.148196	0.681906	0.217326	0.827954	NA	BP3323	BP3323
2667482	399.937	0.148077	0.10441	1.41822	0.156126	0.368672	BP3270	BP3270
2666929	117.834	0.147766	0.142971	1.03354	0.301353	0.539332	BP2807	BP2807
2664837	183.788	0.147736	0.138031	1.07031	0.28448	0.525036	BP3489	BP3489
2665705	48.7971	0.14741	0.26563	0.554944	0.578933	0.772667	BP1952	BP1952
2665094	1103.18	0.147268	0.161736	0.910545	0.362535	0.59971	BP3831	BP3831
2665623	648.888	0.146506	0.108626	1.34872	0.177428	0.39333	BP1470	BP1470
2666133	13.5155	0.146206	0.342792	0.426517	0.669731	0.838512	BP2272	BP2272
2665861	24.3995	0.145981	0.30452	0.479379	0.631669	0.812076	BP2425	BP2425
2667045	317.658	0.145842	0.117139	1.24503	0.21312	0.436382	BP2926	BP2926
2664256	75.9564	0.145734	0.174448	0.835398	0.403493	0.638993	smf	smf
2664188	120.276	0.145718	0.14174	1.02806	0.30392	0.541254	BP0396	BP0396
2665454	4.28042	0.145587	0.680561	0.213922	0.830608	NA	BP3046	BP3046
2667426	58.2158	0.145081	0.199507	0.727197	0.467105	0.683443	BP1386	BP1386
2667503	93.9237	0.144911	0.166372	0.871008	0.38375	0.62139	BP3219	BP3219
2667579	402.025	0.1446	0.108163	1.33687	0.181266	0.397969	BP1106	BP1106
2665860	1710.38	0.144471	0.0955372	1.51219	0.130485	0.329462	nrdB	nrdB
2666372	338.126	0.144422	0.107005	1.34967	0.177122	0.393301	BP3092	BP3092
2665451	222.468	0.14415	0.108542	1.32806	0.18416	0.40219	ilvD	ilvD
2665989	9.41866	0.14338	0.451487	0.317574	0.750808	NA	BP2730	BP2730
2667089	343.89	0.143041	0.100258	1.42673	0.153659	0.365187	nagZ	nagZ
2666013	5.70212	0.142869	0.521702	0.273851	0.784199	NA	BP1957	BP1957
2664198	251.84	0.142663	0.149074	0.956992	0.338571	0.578189	idnO	idnO
2664472	11.5668	0.142212	0.414406	0.34317	0.73147	NA	ogt	ogt
2667717	1276.17	0.141913	0.0825315	1.7195	0.0855241	0.253472	lpdA	lpdA
2666544	223.515	0.141796	0.135915	1.04327	0.296823	0.535315	BP3062	BP3062
2666078	337.079	0.141555	0.102752	1.37764	0.168314	0.382931	tyrB	tyrB
2664020	7.64552	0.141517	0.544196	0.260048	0.794827	NA	BP0257	BP0257
2667332	41.2887	0.141358	0.23622	0.598418	0.549561	0.751422	BP2714	BP2714
2666698	408.767	0.140836	0.102693	1.37144	0.170239	0.384984	BP2328	BP2328
2665185	473.569	0.140473	0.131926	1.06478	0.286974	0.527005	BP3562	BP3562
2667095	32.4538	0.140162	0.289464	0.484214	0.628234	0.809791	BP2822	BP2822
2666814	61.8623	0.140089	0.212678	0.65869	0.510095	0.718819	BP2866	BP2866
2667593	24.4371	0.139698	0.308556	0.452748	0.65073	0.824424	BP3209	BP3209
2664752	23.1705	0.139516	0.272053	0.512826	0.608073	0.794561	catC2	catC2
2664150	166.148	0.139487	0.135712	1.02782	0.304037	0.541254	fumC	fumC
2666402	15.7258	0.139478	0.364858	0.382281	0.702253	0.860734	tfdA	tfdA
2666799	204.521	0.139406	0.151113	0.922525	0.356255	0.595543	BP1534	BP1534
2666044	39.8588	0.139304	0.234418	0.594252	0.552343	0.753361	nodJ	nodJ
2665150	175.377	0.139054	0.119728	1.16142	0.245473	0.47707	metC	metC
2665244	356.014	0.138336	0.125253	1.10445	0.269398	0.507688	BP3584	BP3584
2665060	194.838	0.138282	0.133312	1.03728	0.299604	0.537799	hisI	hisI
2666794	92.1759	0.138072	0.178294	0.774408	0.43869	0.666136	BP1563	BP1563
2667643	50.122	0.137996	0.221608	0.622702	0.533481	0.738702	BP1867	BP1867
2667360	1803.84	0.137952	0.0979341	1.40862	0.158948	0.372414	BP3140	BP3140
2667729	148.899	0.137917	0.139154	0.991109	0.321632	0.562008	BP0661	BP0661
2667702	42.3248	0.137823	0.225581	0.610969	0.54122	0.743123	BP0188	BP0188
2665852	735.607	0.137619	0.0828258	1.66154	0.0966046	0.273445	pntaA	pntaA
2666557	10.6871	0.137501	0.436293	0.315158	0.752642	NA	BP1159	BP1159
2664139	166.753	0.1375	0.1284	1.07087	0.284229	0.524888	BP0991	BP0991
2665498	681.384	0.13743	0.102128	1.34566	0.178411	0.394051	sigE	sigE
2665876	42.5242	0.137411	0.239861	0.572879	0.566727	0.766666	BP2942	BP2942
2666304	13.6381	0.136998	0.348332	0.393298	0.694099	0.855174	BP3368	BP3368
2665612	70.7282	0.136409	0.191368	0.712811	0.475962	0.691607	BP2838	BP2838
2664135	164.644	0.13634	0.177283	0.769052	0.441862	0.668138	BP0249	BP0249
2664299	214.573	0.135966	0.150532	0.903239	0.366399	0.60362	BP0562	BP0562
2665069	2458.5	0.135657	0.0990474	1.36962	0.170805	0.385475	ptxB	ptxB
2666358	3933.1	0.135501	0.0725148	1.8686	0.0616792	0.203935	ftsI	ftsI
2664488	121.464	0.135319	0.16425	0.823859	0.41002	0.644094	BP0465	BP0465
2664990	70.9607	0.134762	0.16954	0.794868	0.42669	0.655974	BP3688	BP3688
2667589	104.322	0.134655	0.162467	0.82881	0.407212	0.640899	BP1195	BP1195
2664953	397.513	0.134646	0.100003	1.34642	0.178166	0.393911	BP3651	BP3651
2667519	142.033	0.134316	0.148554	0.904156	0.365912	0.603419	BP3182	BP3182
2664984	63.2555	0.13404	0.186984	0.716851	0.473466	0.689041	BP3682	BP3682
2667414	187.868	0.13305	0.148417	0.896458	0.370008	0.607017	BP1225	BP1225
2667621	88.1357	0.133039	0.201709	0.659556	0.509539	0.718815	BP2610	BP2610
2664709	74.6523	0.13292	0.184138	0.721851	0.470386	0.68672	BP0521	BP0521
2664189	406.34	0.132672	0.147109	0.901862	0.36713	0.604224	BP0397	BP0397
2664713	69.8378	0.132665	0.190664	0.695805	0.486551	0.698113	aceK	aceK
2666744	6.72986	0.132393	0.478962	0.276416	0.782228	NA	BP2415	BP2415
2667733	1463.91	0.132369	0.0965985	1.37031	0.170592	0.385475	BP0665	BP0665
2666458	31.8137	0.132234	0.244937	0.53987	0.589287	0.780478	BP3389	BP3389
2664979	35.8088	0.132012	0.255386	0.516914	0.605216	0.791897	BP3677	BP3677
2664923	642.307	0.131724	0.108161	1.21786	0.223278	0.451049	BP3535	BP3535
2665692	219.343	0.131702	0.124658	1.05651	0.290736	0.529818	astE	astE
2666428	186.148	0.131468	0.130032	1.01104	0.311996	0.550395	BP2022	BP2022
2664618	126.3	0.131349	0.153935	0.85327	0.393509	0.629959	BP0825	BP0825
2664157	9.51278	0.131228	0.423869	0.309595	0.756869	NA	BP0648	BP0648
2666036	45.6258	0.131057	0.214189	0.611877	0.540619	0.743123	BP0072	BP0072
2665873	2986.55	0.130391	0.0921978	1.41425	0.157288	0.370505	murD	murD
2666176	172.578	0.130292	0.115391	1.12913	0.258843	0.495119	BP2916	BP2916
2666737	293.066	0.130254	0.109274	1.19199	0.233264	0.462243	BP2410	BP2410
2664400	279.847	0.129709	0.105979	1.22391	0.220987	0.448333	phoR	phoR
2664144	12.1848	0.129517	0.413278	0.313389	0.753985	NA	BP0256	BP0256
2666826	529.212	0.129316	0.137369	0.941378	0.346511	0.586009	BP1531	BP1531
2667066	240.413	0.129027	0.118821	1.0859	0.277525	0.517411	BP0713	BP0713
2665620	534.815	0.128735	0.0979773	1.31393	0.188871	0.408306	BP1467	BP1467
2665061	278.1	0.128696	0.121134	1.06242	0.288045	0.527816	hisE	hisE
2666138	7.34828	0.128595	0.476063	0.270121	0.787067	NA	BP2316	BP2316
2664479	94.0713	0.127731	0.169822	0.752147	0.451962	0.673876	BP0019	BP0019
2664693	123.051	0.127397	0.160841	0.792067	0.428322	0.656958	BP0167	BP0167
2665580	141.5	0.12585	0.137968	0.912169	0.36168	0.59971	BP0069	BP0069
2666427	3549.86	0.125209	0.140716	0.889796	0.373576	0.610306	acnB	acnB
2667228	40.6578	0.125175	0.214756	0.582873	0.559979	0.760921	BP1517	BP1517
2666363	4277	0.125061	0.0962386	1.29949	0.193775	0.412581	murE	murE
2667098	37.3168	0.124969	0.225563	0.554029	0.579559	0.772667	BP2825	BP2825
2664087	3.05445	0.124408	0.714639	0.174085	0.861799	NA	BP0739	BP0739
2664355	150.915	0.123995	0.132426	0.936332	0.349102	0.588628	BP0179	BP0179
2666315	1294.95	0.123693	0.0765469	1.61591	0.106115	0.289926	rnr	rnr
2664602	353.658	0.123664	0.135358	0.913608	0.360923	0.599668	dinP	dinP
2664047	52.4691	0.123602	0.19736	0.626275	0.531135	0.737642	BP0267	BP0267
2664962	715.813	0.123375	0.0956202	1.29026	0.196961	0.417126	uvrA	uvrA
2666032	25.7214	0.123332	0.265497	0.464533	0.642266	0.819181	BP3436	BP3436
2665984	158.458	0.123233	0.139218	0.88518	0.376059	0.611928	BP2725	BP2725
2664950	56.2988	0.123034	0.215206	0.571702	0.567524	0.767361	BP3709	BP3709
2667575	571.308	0.122336	0.117354	1.04245	0.297201	0.535415	BP3819	BP3819
2666233	9.53834	0.122065	0.452805	0.269576	0.787486	NA	BP1822	BP1822
2667730	76.2053	0.121974	0.165834	0.735518	0.462024	0.682001	BP0662	BP0662
2666828	540.422	0.121777	0.152877	0.796569	0.425702	0.65538	BP1541	BP1541
2667309	229.256	0.121406	0.124423	0.975755	0.329186	0.568405	BP2454	BP2454
2666453	35.6369	0.120881	0.22178	0.54505	0.585719	0.77775	BP3384	BP3384
2665565	104.312	0.120693	0.163299	0.739092	0.459851	0.681428	BP3159	BP3159
2667355	526.26	0.120625	0.0938012	1.28597	0.198454	0.418732	BP3237	BP3237
2664136	111.439	0.120619	0.155026	0.778059	0.436534	0.664021	BP0251	BP0251
2665497	546.181	0.120541	0.117348	1.02721	0.304322	0.541471	BP2436	BP2436
2664232	26.6455	0.120482	0.265273	0.454179	0.6497	0.823955	accA	accA
2667463	116.371	0.120358	0.159485	0.75467	0.450447	0.672524	BP2949	BP2949
2664552	18.6851	0.119898	0.316919	0.378325	0.705189	0.862439	BP0782	BP0782
2665704	687.494	0.119559	0.147881	0.808481	0.418814	0.650689	BP2994	BP2994
2666652	37.824	0.119247	0.223769	0.532902	0.594102	0.781986	BP2088	BP2088
2664756	1715.92	0.119246	0.0679603	1.75465	0.0793194	0.239768	BP0572	BP0572
2664338	19.922	0.118742	0.327106	0.363008	0.716599	0.867767	BP0543	BP0543
2667566	434.27	0.118657	0.116501	1.01851	0.308437	0.546154	BP1151	BP1151
2664454	7.09208	0.118626	0.51631	0.229758	0.81828	NA	BP0310	BP0310
2666648	108.973	0.118438	0.190242	0.622568	0.533569	0.738702	BP1974	BP1974
2665397	271.348	0.118368	0.143402	0.825426	0.40913	0.643306	BP0150	BP0150
2666129	10.9571	0.117959	0.463883	0.254286	0.799274	NA	BP1634	BP1634
2666762	158.435	0.117926	0.160552	0.734501	0.462644	0.682001	BP1702	BP1702
2666660	149.488	0.117718	0.124782	0.943389	0.345482	0.585115	bioA	bioA
2665489	1690.99	0.117659	0.106444	1.10536	0.269003	0.507522	BP2397	BP2397
2666351	265.021	0.117178	0.1139	1.02878	0.303581	0.541024	BP2765	BP2765
2665870	2177.38	0.116871	0.0863817	1.35295	0.17607	0.39228	murC	murC
2665038	352.731	0.116789	0.10799	1.08148	0.279483	0.519752	BP3756	BP3756
2665587	312.816	0.116601	0.116348	1.00217	0.31626	0.55541	BP1750	BP1750
2666659	241.181	0.116266	0.158387	0.734062	0.462911	0.682001	BP2164	BP2164
2665815	4.40689	0.115551	0.579368	0.199442	0.841917	NA	BP3114	BP3114
2665483	566.228	0.115551	0.10946	1.05564	0.291134	0.530251	BP2391	BP2391
2666215	282.447	0.115496	0.110001	1.04996	0.293737	0.532357	BP2225	BP2225
2665012	560.258	0.115326	0.0875154	1.31777	0.187579	0.406974	BP3746	BP3746
2666868	150.902	0.11515	0.142814	0.806295	0.420073	0.650951	BP2775	BP2775
2665329	253.875	0.114972	0.11736	0.979651	0.327258	0.566368	rfbB	rfbB
2667317	227.601	0.11496	0.11226	1.02404	0.305814	0.54305	glnB	glnB
2667367	327.607	0.114329	0.102648	1.11379	0.26537	0.502096	BP3147	BP3147
2665484	346.648	0.114146	0.114972	0.992822	0.320797	0.56114	BP2392	BP2392
2665247	370.174	0.114055	0.111538	1.02257	0.306512	0.54305	relA	relA
2664730	113.115	0.113996	0.163211	0.698458	0.484891	0.697241	BP0212	BP0212
2665079	787.205	0.113935	0.0968933	1.17589	0.239641	0.470895	argJ	argJ
2664667	284.398	0.113866	0.145885	0.780518	0.435086	0.662731	BP0483	BP0483
2665570	263.033	0.113327	0.125415	0.903617	0.366198	0.60359	BP2341	BP2341
2666610	67.1684	0.113083	0.207168	0.54585	0.585169	0.777331	BP1591	BP1591
2664694	124.76	0.112823	0.13728	0.821849	0.411163	0.644972	BP0447	BP0447
2664263	60.58	0.112701	0.200144	0.563099	0.573367	0.770302	lrp	lrp
2664033	16.4944	0.112511	0.339173	0.331721	0.7401	0.88073	BP0192	BP0192
2667379	138.34	0.112485	0.133971	0.839624	0.401119	0.63706	BP3295	BP3295
2665252	732.16	0.112259	0.0886348	1.26653	0.205323	0.426479	BP3592	BP3592
2665362	42.7226	0.112079	0.221896	0.505095	0.613492	0.798502	tauD	tauD
2664638	104.138	0.112	0.159129	0.703831	0.481538	0.694627	gabD	gabD
2666302	34.7142	0.111239	0.234448	0.474474	0.635162	0.815097	BP3366	BP3366
2663970	58.6966	0.111195	0.24098	0.461427	0.644492	0.820754	metC	metC
2666643	7.91519	0.110728	0.505913	0.218867	0.826754	NA	BP1969	BP1969
2664118	70.6077	0.110565	0.220663	0.501061	0.616328	0.801058	BP1012	BP1012
2667250	663.004	0.110244	0.0865185	1.27423	0.202582	0.423441	uvrB	uvrB
2667691	142.093	0.110066	0.151121	0.728329	0.466412	0.682936	BP0425	BP0425
2667732	1020.97	0.109572	0.112307	0.975648	0.329239	0.568405	BP0664	BP0664
2667615	64.5681	0.10946	0.179924	0.60837	0.542942	0.74438	BP2130	BP2130
2667464	83.3897	0.109268	0.209575	0.52138	0.602102	0.789693	BP2950	BP2950
2666663	17.9082	0.109041	0.332126	0.328314	0.742674	0.882842	BP1929	BP1929
2665105	44.4882	0.108801	0.21735	0.500583	0.616665	0.801181	BP3856	BP3856
2665578	442.196	0.108685	0.113922	0.954031	0.340068	0.579848	BP1088	BP1088
2666589	88.7446	0.108299	0.194231	0.557577	0.577133	0.771301	BP2063	BP2063
2667620	96.5053	0.108158	0.167061	0.647414	0.517364	0.725054	BP2609	BP2609
2664381	778.475	0.107725	0.0842004	1.27938	0.200762	0.421715	BP0571	BP0571
2664013	40.0577	0.107388	0.220988	0.485947	0.627005	0.80922	BP0022	BP0022
2666846	112.101	0.107344	0.19097	0.5621	0.574048	0.770592	BP1204	BP1204
2664230	397.46	0.107322	0.132567	0.809572	0.418186	0.650689	argD	argD
2664447	198.324	0.107137	0.187682	0.570846	0.568104	0.767361	BP0453	BP0453
2667597	89.7458	0.106955	0.161081	0.663979	0.506704	0.715867	BP3204	BP3204
2664708	39.5054	0.106887	0.23899	0.447245	0.654698	0.828184	ecnA1	ecnA1
2667672	500.52	0.106453	0.109216	0.9747	0.329709	0.56892	BP3253	BP3253
2665169	49.7219	0.106275	0.21309	0.498735	0.617966	0.8013	BP3550	BP3550
2664546	979.476	0.106182	0.0969212	1.09555	0.273276	0.512953	aceF	aceF
2666297	26.9639	0.106048	0.282334	0.375613	0.707204	0.863333	BP3361	BP3361
2665158	301.207	0.105945	0.101459	1.04421	0.296386	0.53511	kdtA	kdtA
2666932	508.725	0.105758	0.092056	1.14885	0.250618	0.483857	BP2751	BP2751
2664106	21.7133	0.105522	0.312163	0.338034	0.735338	0.88073	accB	accB
2665897	202.436	0.105468	0.140442	0.750972	0.45267	0.674323	aroE	aroE
2665237	84.7646	0.105364	0.15763	0.668427	0.503861	0.713372	nth	nth
2665377	373.439	0.105168	0.107117	0.981805	0.326196	0.565614	rpoN	rpoN
2666710	56.9368	0.104768	0.193101	0.542556	0.587436	0.779288	BP0075	BP0075
2665430	284.946	0.104762	0.106964	0.979414	0.327376	0.566368	BP2348	BP2348
2664125	90.9138	0.104649	0.150747	0.694203	0.487555	0.698963	BP0333	BP0333
2665681	115.762	0.104428	0.164131	0.636249	0.524614	0.731809	BP2520	BP2520
2667449	148.114	0.104157	0.131891	0.789715	0.429694	0.657673	BP2637	BP2637
2667433	314.961	0.103958	0.0925481	1.12328	0.261317	0.497744	trpC	trpC
2665297	106.629	0.103935	0.185137	0.561396	0.574528	0.770847	BP0101A	BP0101A
2667736	34.6667	0.103812	0.259865	0.399483	0.689537	0.852402	BP0669	BP0669
2665178	588.268	0.103557	0.0854602	1.21176	0.225606	0.453814	BP3559	BP3559
2666173	76.8728	0.10311	0.166383	0.619715	0.535446	0.739755	BP2913	BP2913
2666145	532.085	0.10279	0.134955	0.761661	0.446262	0.670863	BP2323	BP2323
2664231	45.8744	0.102582	0.239678	0.427999	0.668652	0.838365	BP0042	BP0042
2665702	2101.14	0.10254	0.062955	1.62878	0.103359	0.285594	pcp	pcp
2665007	91.8707	0.102313	0.178068	0.574573	0.56558	0.766183	BP3741	BP3741
2667164	37.4937	0.102164	0.272777	0.374534	0.708007	0.863633	BP2658	BP2658
2664456	192.985	0.10186	0.152237	0.66909	0.503438	0.713372	BP0462	BP0462
2664967	17.3024	0.10168	0.333586	0.304808	0.760513	0.89094	BP3665	BP3665
2665768	31.0122	0.101649	0.310064	0.327833	0.743038	0.882958	BP2038	BP2038
2663972	408.102	0.101635	0.102311	0.993395	0.320518	0.560948	BP0906	BP0906
2666054	136.454	0.101527	0.156727	0.647793	0.517119	0.725016	BP2548	BP2548
2667674	67.6203	0.10143	0.196982	0.514921	0.606608	0.793091	BP3255	BP3255
2667523	8.83397	0.100818	0.419523	0.240317	0.810085	NA	BP3187	BP3187
2667755	6.34995	0.100775	0.530175	0.190079	0.849247	NA	BP0688	BP0688
2665563	83.1688	0.100774	0.164838	0.611353	0.540966	0.743123	BP3157	BP3157
2667582	222.686	0.100615	0.121237	0.829906	0.406592	0.640228	BP0960	BP0960
2666526	133.333	0.10002	0.136071	0.735061	0.462302	0.682001	BP2494	BP2494
2666015	17.5784	0.0995455	0.318676	0.312373	0.754757	0.88799	BP1959	BP1959
2665347	117.178	0.0995322	0.150315	0.66216	0.507869	0.717208	BP0111	BP0111
2665991	13.4769	0.0992877	0.745428	0.133196	0.894039	0.95749	BP2168	BP2168
2665850	145.091	0.0988918	0.13448	0.735364	0.462118	0.682001	BP2986	BP2986
2666739	2266.96	0.0987881	0.116548	0.847617	0.396651	0.632999	prpE	prpE
2667718	45.1354	0.0987872	0.214169	0.461259	0.644613	0.820754	flaA	flaA
2665138	516.368	0.0987617	0.0923632	1.06928	0.284946	0.525064	rfaC	rfaC
2665823	342.112	0.0987256	0.100639	0.980989	0.326598	0.565614	pcm	pcm
2667625	394.25	0.0985568	0.105241	0.936489	0.349021	0.588628	gor	gor
2666543	277.561	0.0984518	0.110184	0.893524	0.371577	0.608519	BP3061	BP3061
2664248	332.456	0.098435	0.118468	0.8309	0.40603	0.639647	parB	parB
2665140	202.328	0.0982508	0.120979	0.812133	0.416715	0.64999	BP1346	BP1346
2665583	410.003	0.0981214	0.0901537	1.08838	0.276428	0.516821	BP1746	BP1746
2666119	2.55846	0.0980276	0.938601	0.10444	0.91682	NA	BP1994	BP1994
2664501	7.21268	0.097722	0.530908	0.184066	0.853962	NA	BP0638	BP0638
2665148	20.5192	0.0976837	0.318589	0.306614	0.759137	0.889782	BP0430	BP0430
2666951	25.1336	0.0976786	0.295935	0.330067	0.741349	0.881783	BP3454	BP3454
2667662	22.2619	0.0973007	0.274032	0.35507	0.722537	0.870777	BP3243	BP3243
2667263	299.837	0.0971453	0.106119	0.91544	0.35996	0.598669	BP3605	BP3605
2664728	354.819	0.0969855	0.101391	0.956552	0.338793	0.57827	ppc	ppc
2664229	182.807	0.0968886	0.142437	0.68022	0.496365	0.707293	BP0450	BP0450
2665724	6.70408	0.0967587	0.570793	0.169516	0.865391	NA	BP1987	BP1987
2666411	194.698	0.0966676	0.175134	0.551964	0.580973	0.77393	BP3328	BP3328
2664142	247.519	0.0965073	0.121297	0.795629	0.426247	0.655598	BP0152	BP0152
2665717	137.56	0.0963833	0.177829	0.542001	0.587818	0.779288	BP1980	BP1980
2666420	223.995	0.0961197	0.123915	0.775693	0.43793	0.665533	BP3334	BP3334
2664483	160.468	0.0958399	0.156485	0.612455	0.540237	0.742965	brg1	brg1
2667491	297.329	0.0953634	0.106808	0.892853	0.371936	0.608806	ppk	ppk
2664132	347.279	0.0953588	0.107194	0.889595	0.373683	0.610306	BP0390	BP0390
2666156	73.894	0.0949421	0.199528	0.475834	0.634192	0.814688	BP2300	BP2300
2667086	685.784	0.0949378	0.112923	0.840729	0.4005	0.636382	BP2077	BP2077
2665936	201.576	0.0945475	0.158677	0.595851	0.551275	0.752834	BP1441	BP1441
2665488	1084.75	0.0941898	0.0899055	1.04765	0.294799	0.532534	BP2396	BP2396
2664372	91.8651	0.0937417	0.16418	0.570968	0.568021	0.767361	lpdA	lpdA
2667328	80.4661	0.09371	0.164969	0.568044	0.570005	0.76859	moaD	moaD
2664886	1048.2	0.0932975	0.075321	1.23866	0.21547	0.439563	BP3646	BP3646
2665788	8.12442	0.0932087	0.431633	0.215944	0.829031	NA	BP1457	BP1457
2666272	20.2825	0.0931121	0.308462	0.301859	0.762759	0.892095	BP2877	BP2877
2663991	208.062	0.0930158	0.145893	0.637563	0.523758	0.731341	BP0304	BP0304
2664536	15.7265	0.0927847	0.326938	0.283799	0.776565	0.899961	BP0978	BP0978
2665393	380.44	0.092759	0.118207	0.784718	0.432619	0.660469	BP1148	BP1148
2667293	967.21	0.092673	0.108862	0.851289	0.394609	0.63126	hfq	hfq
2666204	11.6483	0.0926105	0.360019	0.257238	0.796995	NA	BP2105	BP2105
2666931	153.894	0.0925142	0.149038	0.620744	0.534768	0.739744	BP2809	BP2809
2665219	378.675	0.092368	0.118084	0.782225	0.434082	0.661811	BP1059	BP1059
2666212	13.5571	0.0921341	0.38532	0.239111	0.81102	0.9201	BP2113	BP2113
2664077	261.528	0.0915688	0.109837	0.833682	0.40446	0.639483	folD	folD
2664009	3.25168	0.0913158	0.661704	0.138001	0.89024	NA	BP0886	BP0886
2664742	103.444	0.0910583	0.18789	0.484637	0.627934	0.809791	catI	catI
2666149	64.6614	0.0910442	0.188325	0.483443	0.628781	0.809791	BP2327	BP2327
2667619	7.23419	0.0909978	0.472294	0.192672	0.847216	NA	BP2134	BP2134
2667622	48.6453	0.0909155	0.21853	0.416032	0.677386	0.84463	BP2117	BP2117
2665153	53.2188	0.0908589	0.252113	0.36039	0.718555	0.868823	BP1330	BP1330
2664040	24.4272	0.0905918	0.308839	0.29333	0.76927	0.895184	hyuB	hyuB
2666811	25.1192	0.090576	0.314932	0.287605	0.773649	0.898702	BP2863	BP2863
2666038	414.458	0.0901878	0.0989257	0.911672	0.361942	0.59971	BP2347	BP2347
2667076	1349.03	0.090148	0.168937	0.533619	0.593605	0.781643	BP3407	BP3407
2665455	504.455	0.0895858	0.090336	0.991695	0.321346	0.561805	BP3047	BP3047
2667078	152.227	0.0892833	0.121073	0.737437	0.460857	0.682001	BP2069	BP2069
2664644	83.5657	0.08848	0.163078	0.542564	0.58743	0.779288	BP0806	BP0806
2665914	846.525	0.0878668	0.105162	0.835535	0.403416	0.638993	ddl	ddl
2664282	423.182	0.0877631	0.110961	0.79094	0.428979	0.657142	BP0182	BP0182
2664149	22.9104	0.0870883	0.279508	0.311577	0.755362	0.88799	BP0202	BP0202
2667565	705.936	0.0870332	0.0913839	0.95239	0.340899	0.580369	glpK	glpK
2665156	12.9661	0.0868498	0.429969	0.201991	0.839924	0.931593	BP1361	BP1361
2664801	227.746	0.0867078	0.129708	0.668483	0.503825	0.713372	BP1063	BP1063
2666928	323.277	0.0865618	0.118757	0.728899	0.466064	0.682936	BP2806	BP2806
2664296	193.459	0.0860761	0.115428	0.745712	0.455842	0.677829	BP0367	BP0367
2666646	276.463	0.0860059	0.146842	0.585705	0.558074	0.758872	srpH	srpH
2666664	13.4699	0.0858906	0.37152	0.231187	0.81717	0.923988	BP1930	BP1930
2664658	377.268	0.0858667	0.0946942	0.906779	0.364523	0.601727	BP0479	BP0479
2665184	5378.95	0.0858021	0.0918369	0.934287	0.350156	0.589165	BP3561	BP3561
2667128	231.178	0.0856427	0.111324	0.769309	0.44171	0.668138	tmk	tmk
2666073	20.6715	0.0855664	0.319034	0.268205	0.788542	0.908674	BP2853	BP2853
2665636	438.411	0.085304	0.098139	0.869216	0.384729	0.622367	BP3419	BP3419
2665287	40.1645	0.085279	0.212594	0.401136	0.68832	0.851851	flgM	flgM
2664961	172.007	0.0852538	0.143231	0.59522	0.551697	0.753099	BP3659	BP3659
2665142	53.0108	0.0851548	0.194428	0.437976	0.661404	0.833485	citE	citE
2666862	47.2754	0.0851017	0.219404	0.387877	0.698107	0.858304	pdxA	pdxA
2664016	197.204	0.0850778	0.13942	0.610228	0.541711	0.74345	BP0870	BP0870
2665076	15.5325	0.0846173	0.330834	0.25577	0.798129	0.9129	BP3804	BP3804
2667343	44.0541	0.0844976	0.236794	0.356841	0.721211	0.870344	lrp	lrp
2665203	16.2866	0.0843291	0.334211	0.252323	0.800791	0.914205	BP1329	BP1329
2665929	514.363	0.08428	0.129438	0.651123	0.514967	0.722901	BP1434	BP1434
2664778	17.6371	0.0841082	0.339544	0.24771	0.804359	0.917014	BP0595	BP0595
2664370	59.5531	0.0840609	0.209097	0.402018	0.687671	0.851365	BP0741	BP0741
2666650	334.885	0.0838214	0.0941426	0.890367	0.373269	0.610306	gabD	gabD
2667368	574.016	0.0836622	0.0880461	0.950208	0.342006	0.581647	BP3148	BP3148
2665389	12.8391	0.0836316	0.400812	0.208655	0.834717	0.930425	BP1171	BP1171
2664706	25.885	0.083382	0.263485	0.316459	0.751654	0.886327	BP0517	BP0517
2666369	484.934	0.0832021	0.10607	0.784409	0.4328	0.660469	BP3088	BP3088
2666701	553.89	0.0830686	0.0998286	0.832112	0.405346	0.639647	BP2331	BP2331
2667528	6.46235	0.0830113	0.523129	0.158682	0.873919	NA	BP3192	BP3192
2664852	44.1631	0.0829937	0.232321	0.357237	0.720914	0.870344	BP3840	BP3840
2665000	840.167	0.0827034	0.0958132	0.863174	0.388042	0.624979	BP3729	BP3729
2664829	275.32	0.0824405	0.246939	0.33385	0.738493	0.88073	BP3481	BP3481
2664589	2.38127	0.0823771	0.930765	0.0885046	0.929476	NA	BP0938	BP0938
2664054	877.071	0.0819365	0.178318	0.459495	0.645878	0.821418	BP0398	BP0398
2664290	7512.46	0.0817443	0.0954177	0.8567	0.391611	0.628589	prn	prn
2666584	90.7576	0.081672	0.16196	0.504274	0.614069	0.798748	BP2058	BP2058
2664731	13.0119	0.0816289	0.399323	0.204418	0.838027	0.931047	BP0211	BP0211
2666563	16.0782	0.0814989	0.329828	0.247095	0.804835	0.91724	BP2612	BP2612
2666578	13.5989	0.0814815	0.361036	0.225688	0.821444	0.925837	BP1717	BP1717
2664259	269942	0.0814448	0.10533	0.773237	0.439382	0.666517	ssrA	ssrA
2666482	7.45634	0.0810234	0.449036	0.180438	0.856808	NA	BP1594	BP1594
2665365	230.841	0.0810048	0.117159	0.691411	0.489307	0.700551	rnhB	rnhB
2666376	1106.63	0.0808633	0.076279	1.0601	0.2891	0.528289	BP3128	BP3128
2664110	457.476	0.0808535	0.0944838	0.855739	0.392142	0.628832	apt	apt
2667588	19.7136	0.0799798	0.307242	0.260315	0.794621	0.91192	BP0420	BP0420
2667455	574.8	0.0798324	0.129858	0.614766	0.538709	0.742406	BP2232	BP2232
2666907	5.29936	0.0797166	0.52119	0.152951	0.878437	NA	BP2182	BP2182
2664105	58.1568	0.0796635	0.210995	0.377562	0.705756	0.862794	BP0290	BP0290
2664109	1237.64	0.0793092	0.0848493	0.934707	0.34994	0.589165	ilvD	ilvD
2665043	1034.77	0.0792261	0.0788328	1.00499	0.314902	0.554146	BP3761	BP3761
2665112	243.021	0.0791907	0.112253	0.705468	0.480519	0.694364	trmE	trmE
2666684	727.765	0.0787902	0.0936426	0.841393	0.400128	0.636382	BP2486	BP2486
2666074	12.4855	0.0787885	0.374213	0.210545	0.833243	NA	BP2854	BP2854
2666924	36.5772	0.0784162	0.251289	0.312056	0.754998	0.88799	BP2802	BP2802
2667307	372.774	0.0783507	0.106956	0.732552	0.463831	0.682359	BP2452	BP2452
2664670	83.6601	0.0782606	0.180908	0.432599	0.665306	0.836176	BP0020	BP0020
2666307	6.8776	0.078248	0.542257	0.144301	0.885263	NA	BP3371	BP3371
2665176	603.252	0.0780238	0.0804338	0.970037	0.332028	0.571359	BP3557	BP3557
2665366	7.97185	0.0778003	0.459283	0.169395	0.865486	NA	BP1365	BP1365
2664887	303.978	0.077791	0.109009	0.713621	0.475461	0.691182	BP3647	BP3647
2665041	567.379	0.0777521	0.0966327	0.804615	0.421042	0.651993	BP3759	BP3759
2664362	214.727	0.0776038	0.153235	0.506437	0.61255	0.798339	cysG	cysG
2666801	113.758	0.0775644	0.155758	0.497981	0.618498	0.801675	BP2860	BP2860
2664952	299.739	0.0773213	0.101682	0.760426	0.447	0.671459	nudC	nudC
2665884	180.145	0.0772841	0.123907	0.623727	0.532807	0.738573	pdxK	pdxK
2667237	116.952	0.0772319	0.138515	0.557572	0.577137	0.771301	BP1192	BP1192
2665963	6.53313	0.0769697	0.549818	0.139991	0.888667	NA	BP2268	BP2268
2667479	181.472	0.0765989	0.14418	0.531271	0.595231	0.782262	apaG	apaG
2664254	47.233	0.0759352	0.221371	0.343022	0.731582	0.878337	BP0900	BP0900
2664966	120.988	0.0758638	0.167157	0.453847	0.649939	0.823955	BP3664	BP3664
2664845	411.368	0.075088	0.0935397	0.80274	0.422125	0.6532	BP3833	BP3833
2664085	335.699	0.0750708	0.120494	0.623026	0.533268	0.738702	BP0558	BP0558
2666735	60.2473	0.0746449	0.202952	0.367797	0.713025	0.866221	BP2423	BP2423
2666564	70.7898	0.0746082	0.180926	0.412369	0.680069	0.846123	BP2613	BP2613
2665582	117.878	0.0742176	0.163516	0.453885	0.649911	0.823955	BP1745	BP1745
2664726	26.1008	0.0741145	0.267264	0.277308	0.781544	0.903362	BP0118	BP0118
2664856	483.156	0.0738579	0.0975294	0.757289	0.448877	0.672129	BP3844	BP3844
2665187	268.561	0.0737142	0.107093	0.688321	0.49125	0.702422	msrB	msrB
2666218	843.288	0.0737054	0.0833972	0.883787	0.376811	0.612549	ugpB	ugpB
2664302	261.971	0.0736793	0.112882	0.652711	0.513942	0.722337	BP0560	BP0560
2665501	974.875	0.073495	0.102387	0.717812	0.472873	0.688628	acpP	acpP
2667371	27.09	0.0733105	0.259248	0.282782	0.777344	0.900154	BP1183	BP1183
2665912	1172.38	0.0730648	0.100203	0.729169	0.465898	0.682936	ftsA	ftsA
2664973	44.8331	0.0726267	0.233486	0.311054	0.75576	0.88799	BP3666	BP3666
2667240	1.68925	0.0723379	0.998686	0.072433	0.942257	NA	fabG	fabG
2667058	1467.69	0.0722049	0.0766388	0.942146	0.346118	0.585643	bvgA	bvgA
2666179	21.9873	0.0719619	0.277555	0.25927	0.795427	0.912166	BP3408	BP3408
2667377	263.822	0.0719564	0.116388	0.618247	0.536413	0.740359	rep	rep
2666518	16.4735	0.0718651	0.358362	0.200538	0.84106	0.931648	BP1996	BP1996
2664996	85.4902	0.0713043	0.184314	0.386863	0.698858	0.858552	BP3733	BP3733
2665358	151.529	0.0710249	0.139845	0.507883	0.611535	0.797644	BP1297	BP1297
2666079	136.855	0.070729	0.14876	0.475458	0.63446	0.814716	BP2859	BP2859
2665200	11.6798	0.070607	0.399739	0.176633	0.859797	NA	BP1326	BP1326
2665065	1494.36	0.0704593	0.156605	0.449917	0.65277	0.826376	tatC	tatC
2667694	25.9409	0.0700119	0.26493	0.264265	0.791575	0.911068	BP0416	BP0416
2665016	248.513	0.0698528	0.123539	0.56543	0.571782	0.769733	BP3750	BP3750
2663999	4.74857	0.0698382	0.563738	0.123884	0.901407	NA	BP0896	BP0896
2666029	309.99	0.0696628	0.117377	0.593494	0.55285	0.753689	BP1074	BP1074
2667282	27.0601	0.06915	0.271619	0.254585	0.799044	0.9129	BP2552	BP2552
2666056	324.297	0.0689962	0.114889	0.600549	0.54814	0.750409	BP2645	BP2645
2665673	30.9916	0.068837	0.26376	0.260983	0.794105	0.91192	BP2512	BP2512
2665067	75.7574	0.0688177	0.164255	0.418968	0.67524	0.842905	BP3782	BP3782
2665492	375.859	0.0685942	0.0957114	0.716678	0.473573	0.689041	BP2400	BP2400
2665054	333.345	0.0682563	0.0903872	0.755155	0.450156	0.672524	hisH	hisH
2664855	69.3225	0.0674707	0.199356	0.338444	0.735029	0.880705	BP3843	BP3843
3131293	31531.3	0.0671144	0.136719	0.490893	0.623502	0.806269	BPt22	BPt22
2664938	25.6884	0.067091	0.28929	0.231916	0.816603	0.923988	BP3694	BP3694
2667516	166.623	0.0670476	0.119631	0.560455	0.575169	0.770847	BP3179	BP3179
2664228	147.513	0.0670427	0.143027	0.468742	0.639254	0.816623	BP0433	BP0433
2665750	65.2224	0.0669754	0.200633	0.33382	0.738515	0.88073	BP2559	BP2559
2666335	265.238	0.0665333	0.120979	0.549959	0.582348	0.774827	xerC	xerC
2666003	182.961	0.0664722	0.135143	0.491864	0.622816	0.805696	BP2180	BP2180
2666569	97.3719	0.0663689	0.168902	0.392943	0.694361	0.855174	BP2619	BP2619
2666640	14.1601	0.0661831	0.386654	0.171169	0.864091	0.94431	BP1965	BP1965
2666085	13.9844	0.0658466	0.407049	0.161766	0.87149	0.946638	BP1308	BP1308
2665708	376.923	0.0656848	0.126663	0.518578	0.604055	0.791002	BP2988	BP2988
2664906	53.5443	0.0656529	0.18669	0.351668	0.725087	0.873532	BP3509	BP3509
2666312	12.7325	0.0655656	0.376906	0.173957	0.861899	NA	BP3376	BP3376
2665445	56.4861	0.0651272	0.205734	0.31656	0.751578	0.886327	BP2086	BP2086
2664393	134.755	0.0649998	0.145079	0.448031	0.654131	0.827783	gltS	gltS
2667614	14.5997	0.0649921	0.346213	0.187723	0.851094	0.935215	BP2606	BP2606
2665732	476.803	0.0646499	0.102562	0.630348	0.528467	0.735326	BP2379	BP2379
2666356	69.0263	0.0644954	0.206847	0.311802	0.755191	0.88799	BP2220	BP2220
2667281	33.3138	0.064397	0.263882	0.244037	0.807202	0.918429	BP2551	BP2551
2664140	62.2915	0.0643081	0.229178	0.280603	0.779015	0.901459	BP0253	BP0253
2667344	223.965	0.0641584	0.118363	0.542046	0.587787	0.779288	BP2636	BP2636
2665560	670.574	0.064085	0.100534	0.637446	0.523834	0.731341	thyA	thyA
2667453	450.397	0.0639678	0.0978944	0.653437	0.513475	0.722337	BP2948	BP2948
2664335	422.487	0.0637097	0.108397	0.587745	0.556704	0.757748	serA	serA
2667509	16.1998	0.0633807	0.32235	0.196621	0.844124	0.932248	BP3216	BP3216
2665599	375.938	0.0633503	0.102202	0.619855	0.535353	0.739755	BP2810	BP2810
2666338	90.4609	0.0632434	0.163811	0.386075	0.699441	0.858876	BP0718	BP0718
2665227	581.609	0.0631857	0.111513	0.566623	0.570971	0.769266	baf	baf
2664518	155.519	0.0629418	0.1421	0.44294	0.657809	0.830534	BP0912	BP0912
2665066	137.848	0.0629294	0.132761	0.474006	0.635495	0.815097	BP3780	BP3780
2666666	11.2652	0.0624921	0.385731	0.162009	0.871298	NA	BP1932	BP1932
2664509	226.767	0.0624715	0.112331	0.556137	0.578117	0.772155	BP0385	BP0385
2664919	301.304	0.0621665	0.131926	0.471224	0.637481	0.815749	BP3523	BP3523
2666598	77.0768	0.0620894	0.226057	0.274663	0.783575	0.90484	leuD	leuD
2665170	249.754	0.0619289	0.131822	0.469793	0.638503	0.816111	ahpD	ahpD
[truncated: 2,340 more rows]
